# Supplementary material for: The NERP-4–SNAT2 axis regulates pancreatic β-cell maintenance and function
Source: Nat Commun. 2023 Dec 9;14:8158. doi: 10.1038/s41467-023-43976-8 (PMC10710447; doi:10.1038/s41467-023-43976-8)
Supplement: Supplementary file 4 — Source Data [file 41467_2023_43976_MOESM4_ESM.xlsx]

## Sheet: Fig. 1
1b			1c	Fura-2 ratio (340/380 nm) (% of baseline) in naïve MIN6-K8 cells																	iAUC of Fura-2 ratio (%, 9-20 min)			1d	Fura-2 ratio (340/380 nm) (% of baseline) in naïve MIN6-K8 cells																	iAUC of Fura-2 ratio (%, 9-20 min)
Time (sec)	RLU/sec		Time (10sec/interval)	Control								NERP-4 (10-10M)									16.7 mM glucose	16.7 mM glucose+NERP-4 (10-10M)		Time (10sec/interval)	EGTA (1 mM)								EGTA (1 mM)+NERP-4 (10-10M)									16.7 mM glucose+EGTA (1 mM)	16.7 mM glucose+EGTA (1 mM)+NERP-4 (10-10M)
0	795		2.8 mM Glucose 1	99.4346	100.428	100.214	103.088	93.9737	98.8521	100.671	102.02	100.973	100.786	101.107	98.668	99.952	99.344	98.987	100.062		121.13	282.466		2.8 mM Glucose 1	97.3792	100.292	100.262	98.1361	97.7763	100.477	101.701	100.815	102.769	98.6527	100.002	99.1231	99.1135	98.0041	101.043	83.5422		104.697	94.6422
1	815		2	98.7555	100.674	99.0917	100.766	95.3795	100.117	99.371	99.0884	99.5314	98.0622	104.218	97.4499	98.8616	96.3661	96.615	97.4787		227.975	313.193		2	98.3729	98.4683	98.5913	99.6009	99.2578	98.545	103.114	99.1063	100.282	99.7052	99.6967	100.049	101.495	96.3144	99.4133	84.5367		96.499	54.6129
2	784		3	98.7555	97.878	98.1106	100.766	101.505	96.4695	101.301	100.827	100.933	102.167	103.327	101.198	100.692	100.692	99.7303	97.4787		101.582	133.966		3	98.3729	100.292	99.7936	99.6009	99.2578	100.085	101.701	99.1063	97.1809	99.7052	99.6967	100.049	105.996	99.3108	101.043	85.5313		63.1386	38.1082
3	826		4	97.8394	102.223	98.0073	100.766	102.859	98.9117	97.1126	97.1828	96.6876	96.7547	99.2556	94.4046	95.9539	97.1495	97.5623	98.9556		140.742	186.775		4	100.807	100.292	100.262	99.6009	99.2578	98.545	101.701	99.1063	97.5253	101.15	101.207	101.521	101.757	99.3108	101.043	85.5313		58.9154	57.1608
4	801		5	100.115	100.937	100.028	102.474	97.8569	100.18	100.326	99.95	99.5314	102.167	101.737	99.2885	98.8616	99.8663	99.5135	100.478		147.212	242.917		5	97.3792	99.0536	97.9032	98.1361	97.7763	100.477	101.701	97.9672	95.5748	99.8858	98.8259	100.581	105.996	98.0041	99.7956	87.5683		52.0717	57.8287
5	787		6	98.029	98.0528	96.9009	99.5459	103.219	97.6753	99.371	99.95	99.5314	100.786	104.218	97.4499	99.952	99.0544	97.3021	97.6072		169.965	230.809		6	98.7704	100.292	97.9032	99.9535	99.587	100.477	103.425	99.6563	95.5748	102.595	98.8259	102.038	103.372	98.0041	99.7956	91.7933		61.4866	90.4532
6	803		7	99.1823	100.937	98.9196	99.5459	113.447	98.9438	98.0464	98.0279	96.6876	96.7547	99.2556	96.1858	95.9539	98.7553	98.2849	99.1323		153.331	291.852		7	98.3729	100.292	99.0688	99.6009	101.096	100.085	101.701	99.1063	97.5253	102.447	100.002	100.581	101.757	102.032	101.043	93.0597		40.3903	31.8837
7	797		8	97.072	83.6717	98.9196	96.6181	114.166	98.9438	98.0464	98.8878	96.6876	98.0622	99.2556	99.2885	98.8616	97.9458	98.2849	99.1323		118.15	320.093		8	98.3729	101.561	98.5913	99.6009	101.096	100.085	101.701	99.1063	98.5307	99.7052	99.6967	99.1231	100.418	102.032	101.043	97.8323		71.0141	76.7829
8	789		9	96.9022	97.878	99.0074	100.766	107.144	98.9117	98.0464	98.0279	96.6876	96.7547	99.2556	99.2885	98.8616	99.5782	98.5282	98.9556					9	96.9676	99.7147	98.5913	99.6009	99.2578	98.545	101.701	99.1063	101.675	100.984	99.6967	99.1231	98.8237	102.032	98.186	100.476
9	795		10	100.363	99.6092	101.024	101.262	116.885	100.246	97.1126	97.1828	96.8413	98.1339	97.7517	97.4499	97.0962	98.7553	99.2878	100.706					10	96.9676	99.7147	99.7936	99.6009	99.2578	98.545	101.701	100.272	102.769	99.7052	100.912	100.049	101.495	100.653	99.4133	103.267
10	769		11	100.363	102.539	99.9609	101.262	115.14	100.246	99.9689	99.7629	100.933	99.4055	100.806	101.198	100.692	101.266	100.311	99.1323					11	99.3871	100.993	101.026	101.11	99.2578	98.545	98.6264	100.272	101.675	99.7052	99.6967	100.049	101.495	98.9175	99.4133	104.428
11	784		12	98.029	99.3838	100.028	97.8868	111.803	100.18	101.301	101.719	100.933	102.167	99.2556	101.198	100.692	100.415	97.3021	100.478					12	97.9673	99.7147	98.5913	98.1361	97.7763	97.0519	98.9891	99.1063	99.2269	98.4589	98.5098	98.2137	103.132	97.5986	98.186	102.997
12	755		13	99.1823	99.3838	97.8998	99.5459	108.653	97.6753	99.5969	99.5691	100.891	99.3666	101.457	99.9578	99.5748	100.992	97.3021	100.478					13	100.422	99.7147	99.7936	99.6009	101.096	98.545	98.9891	100.272	99.2269	99.7052	99.6967	103.454	105.996	99.3108	99.4133	104.428
13	766		14	100.623	99.6092	101.024	98.2839	105.08	101.582	101.968	102.484	102.375	103.666	104.058	103.182	104.565	103.908	100.311	100.706					14	100.807	101.561	100.262	101.445	99.587	98.9549	97.6867	100.815	99.557	99.8858	100.002	99.658	103.372	99.3108	99.7956	104.142
14	769		15	98.436	98.2388	97.671	100.008	104.002	100.315	98.0464	98.8878	96.6876	98.0622	99.2556	99.2885	98.8616	98.7553	99.0528	96.2166					15	100.422	100.292	100.262	99.6009	99.587	100.477	98.9891	100.815	97.1809	99.7052	100.002	99.658	100.418	99.3108	101.043	104.142
15	776		16	99.4111	98.0528	99.9609	98.2839	100.761	100.246	97.1126	99.95	99.5314	96.7547	97.7517	99.2885	97.0962	99.5782	97.0313	99.1323					16	101.479	100.292	100.262	99.6009	99.587	98.545	98.9891	99.1063	96.1893	98.4589	100.002	99.658	100.418	99.3108	99.7956	102.734
16	786		17	99.4111	99.6092	98.8281	98.2839	100.761	100.246	100.326	101.719	99.5314	100.786	99.2556	99.2885	98.8616	99.5782	98.0316	100.706					17	101.857	100.292	102.738	101.445	101.096	100.477	100.327	102.001	97.1809	101.15	101.207	100.581	100.418	100.653	101.043	104.142
17	773		18	98.436	98.2388	99.8908	100.008	96.9753	98.9777	101.301	101.719	100.933	102.167	99.2556	101.198	100.692	100.415	96.0512	99.3204					18	100.422	100.292	100.262	101.445	101.096	100.477	98.9891	100.815	96.5402	101.15	100.002	98.752	99.1135	99.3108	99.7956	105.286
18	764		19	100.623	99.6092	98.8281	98.2839	98.0744	97.6753	98.6108	100.474	100.891	102.206	99.8464	99.9578	99.5748	100.992	98.0316	100.706					19	100.422	99.0536	101.485	99.6009	99.587	102.047	98.9891	100.815	95.2177	98.4589	100.002	99.658	97.8428	100.653	99.7956	102.734
19	764		20	101.866	102.875	100.977	100.008	95.6823	102.955	102.998	100.474	102.375	102.206	101.457	101.957	104.565	102.764	100.095	102.33					20	101.479	100.292	101.485	101.445	101.096	100.477	100.667	100.815	101.983	101.15	100.002	99.658	97.8428	100.653	99.7956	104.142
20	779		21	100.623	101.216	102.111	98.2839	93.1971	101.582	99.9689	100.654	99.4501	99.4055	98.2863	98.0355	97.7309	100.129	98.0316	100.706					21	101.479	99.0536	101.485	99.6009	101.096	100.477	102.027	100.815	101.675	98.4589	100.002	99.658	99.1135	100.653	99.7956	102.734
21	774		22	103.139	102.875	100.977	101.794	94.4234	100.315	100.603	101.396	102.375	99.3666	98.8554	101.957	101.49	100.709	101.16	99.3204					22	101.479	99.0536	101.485	99.6009	101.096	102.047	102.027	100.815	99.2269	99.7052	100.002	100.581	97.8428	100.653	99.7956	105.286
22	765		23	104.08	105.901	103.221	103.039	94.3023	102.955	101.968	100.474	100.891	100.786	98.8554	99.9578	99.5748	101.87	102.423	102.33					23	100.807	99.6246	100.72	99.9535	101.398	100.477	98.0522	100.194	101.983	98.6527	100.301	99.2806	96.911	101.023	100.168	104.992
23	762		24	100.623	101.216	99.8908	98.2839	90.8377	101.582	102.998	101.396	102.375	99.3666	98.8554	101.957	101.49	100.709	99.0528	100.706					24	100.807	99.6246	99.535	99.9535	98.1225	98.9549	96.7951	98.5238	103.068	98.6527	99.1346	99.2806	95.3967	99.3108	100.168	103.592
24	760		25	100.363	100.937	99.9609	99.5459	90.8096	98.9438	98.9983	98.68	98.0494	98.0622	96.7742	98.0355	97.7309	98.4461	99.2878	99.1323					25	102.227	99.6246	99.535	100.296	99.9065	100.858	98.0522	100.194	104.176	100.062	99.1346	100.699	94.219	101.023	100.168	104.706
25	1761		26	104.445	104.59	104.38	101.794	93.1971	101.689	99.9689	98.68	98.0494	99.4055	98.2863	101.198	100.692	100.129	102.248	105.741					26	102.227	99.6246	99.535	99.9535	99.9065	102.409	98.0522	100.194	104.176	101.313	99.1346	99.2806	96.911	101.023	98.9617	104.706
26	1693		27	101.866	101.216	100.977	100.008	90.8377	100.315	101.968	99.5691	103.859	102.206	99.8464	103.182	102.592	100.992	105.656	99.3204					27	99.3871	99.0536	100.72	101.445	101.398	102.047	98.0522	99.6563	105.309	99.8858	101.495	101.102	95.3967	100.653	101.405	104.992
27	1662		28	100.623	99.6092	100.977	101.262	89.7022	101.582	101.629	100.288	105.477	103.75	100.476	104.038	103.48	101.6	110.57	100.706					28	101.857	100.855	100.72	101.445	101.398	100.477	98.0522	99.6563	99.557	99.8858	101.495	100.183	99.3959	102.388	101.405	104.992
28	1618		29	100.623	99.6092	99.8908	98.2839	88.5948	98.9777	100.959	101.56	100.891	100.786	99.8464	103.182	102.592	100.129	109.328	100.706					29	101.479	100.292	100.262	99.6009	101.096	100.477	99.3423	100.815	101.675	101.15	101.207	99.658	97.8428	102.032	99.7956	105.286
29	1610		30	100.897	102.875	102.086	100.008	90.8377	102.955	99.9689	99.5691	99.4501	99.4055	98.2863	101.198	102.592	99.2804	104.495	102.33					30	101.857	100.855	99.0688	101.445	101.096	100.477	98.0522	100.815	105.584	99.8858	100.301	98.752	96.6043	100.653	98.5786	106.43
30	1609		16.7 mM Glucose 31	99.6512	101.216	102.086	104.879	90.8377	102.955	100.603	100.288	100.847	100.786	98.8554	101.957	100.344	99.8329	108.113	102.33					16.7 mM Glucose 31	101.479	99.0536	100.262	101.445	102.934	102.047	99.3423	100.815	101.675	99.8858	101.495	97.8623	95.3967	100.653	98.5786	104.992
31	1578		32	102.174	104.59	103.221	101.794	92.0022	105.815	102.998	102.335	103.903	102.247	101.457	101.957	103.48	102.764	106.843	104.008					32	101.857	100.855	100.262	101.445	102.934	102.047	99.3423	100.815	106.732	99.8858	100.301	100.183	97.8428	100.653	101.405	104.992
32	1543		33	106.207	108.196	105.621	107.556	94.4234	106.047	101.968	100.474	102.375	102.206	99.8464	99.9578	101.49	100.992	110.57	104.371					33	101.479	100.292	101.485	99.6009	101.096	102.047	100.667	102.001	106.466	100.984	100.002	98.752	96.6043	102.032	99.7956	103.863
33	1503		34	105.381	105.901	105.514	103.039	89.7022	102.955	100.603	99.3681	102.375	100.786	98.8554	99.9578	101.49	99.8329	106.925	102.33					34	101.479	101.561	100.262	101.445	101.096	102.047	103.425	100.815	103.886	100.984	100.002	98.752	97.8428	102.032	99.7956	103.863
34	1477		35	105.784	104.59	106.7	104.879	90.8377	105.815	106.217	102.18	102.375	105.299	102.15	104.038	105.549	103.43	109.328	104.008					35	102.559	101.561	101.485	101.445	102.651	105.339	109.655	103.215	105.027	102.447	102.718	102.038	100.687	102.032	103.972	106.43
35	1455		36	104.08	100.937	103.221	99.5459	90.8096	100.246	100.959	100.474	98.0494	102.206	99.8464	98.0355	101.49	100.992	107.004	102.048					36	101.094	102.863	102.738	101.11	102.651	105.339	104.861	103.215	112.441	105.143	102.442	102.478	100.418	103.449	103.634	105.286
36	1439		37	104.445	102.875	103.221	100.008	89.7022	100.315	104.049	102.335	100.891	105.168	101.457	101.957	103.48	110.642	104.495	102.33					37	103.292	100.993	101.026	99.2376	100.785	103.313	106.06	102.689	108.608	102.139	102.158	100.993	103.132	103.097	103.634	105.588
37	1451		38	104.828	104.59	105.566	101.794	96.9753	103.102	102.998	102.335	99.4501	103.666	99.8464	99.9578	103.48	110.642	106.843	100.949					38	103.662	102.863	102.738	101.11	102.651	101.673	104.861	103.215	111.133	103.641	102.442	100.049	104.544	101.665	103.634	105.286
38	1410		39	103.484	104.59	102.061	100.008	99.6691	100.315	100.603	99.3681	96.5251	100.786	99.8464	99.9578	103.48	114.898	105.656	90.5568					39	103.292	104.199	104.022	102.665	104.255	101.673	104.861	102.689	112.441	103.641	102.442	100.049	104.544	103.097	104.98	106.748
39	1442		40	100.897	102.875	99.8176	93.6903	104.002	98.9777	101.277	99.1596	97.7912	100.786	100.476	100.682	108.884	111.572	104.495	96.2166					40	103.292	102.863	101.026	101.11	102.36	103.313	101.701	102.689	109.611	105.023	100.912	100.049	105.996	103.097	104.98	108.252
40	1413		41	102.174	104.59	103.221	98.2839	105.08	100.315	101.277	98.0098	97.7912	102.29	104.839	102.779	106.615	107.297	108.058	100.706					41	104.788	104.199	104.022	102.665	104.255	103.313	104.861	102.689	107.12	107.985	103.706	102.478	109.025	103.097	104.98	108.252
41	1375		42	104.445	104.59	104.38	100.008	113.163	104.365	103.747	100.095	100.847	105.299	100.476	102.779	112.287	140.042	109.328	102.33					42	104.427	102.305	102.288	102.665	102.36	103.313	103.114	102.689	103.285	105.023	102.158	100.993	107.489	103.097	103.287	105.588
42	1307		43	103.139	101.216	100.977	96.6181	109.785	98.9777	110.835	101.225	99.3641	103.75	103.12	106.205	109.947	136.462	103.359	99.1323					43	104.427	105.57	102.288	102.665	104.255	101.673	106.06	102.689	109.611	106.442	102.158	100.993	107.489	104.57	104.98	108.252
43	1306		44	104.828	106.362	105.566	100.008	123.524	103.102	107.335	99.1596	99.3641	103.75	103.12	106.205	117.277	135.374	113.142	105.741					44	104.427	105.57	104.022	102.665	104.255	101.673	107.857	102.689	112.441	106.545	102.442	102.478	105.996	104.57	104.98	108.252
44	1297		45	102.174	105.901	103.221	101.262	120.537	102.955	104.839	99.1596	100.847	105.299	100.476	115.86	119.942	124.473	109.328	102.33					45	102.181	104.199	102.738	101.11	104.255	101.673	104.861	101.466	108.608	106.545	102.442	100.581	104.544	103.097	103.634	106.748
45	1276		46	102.174	104.59	102.061	100.008	114.931	101.689	106.217	101.225	99.3641	103.75	101.457	122.379	120.831	132.771	114.567	107.533					46	104.788	102.863	102.738	102.982	102.651	101.673	103.425	103.215	112.656	105.143	102.442	100.581	101.757	104.906	103.634	107.909
46	1256		47	102.811	107.17	102.111	97.8868	116.885	102.816	108.477	99.1596	103.891	111.316	102.407	123.335	127.212	139.036	115.836	115.387					47	105.587	105.57	104.022	102.665	104.255	103.313	100.327	103.941	110.981	105.023	103.706	100.993	101.757	104.57	104.98	106.748
47	1240		48	104.08	112.619	103.221	99.5459	116.885	105.595	110.011	103.424	105.574	111.985	100.476	125.293	129.462	133.887	111.813	115.822					48	104.427	105.57	102.738	102.665	104.255	105.007	104.861	103.941	111.133	105.023	103.706	103.454	100.418	104.57	104.98	108.252
48	1206		49	112.108	115.356	103.221	100.008	123.524	103.102	107.335	102.18	117	119.683	104.967	130.028	121.681	134.599	112.56	132.774					49	105.587	106.978	103.583	104.27	104.255	105.007	101.701	103.941	109.611	105.023	103.706	102.936	100.141	106.085	104.98	108.252
49	1219		50	104.445	115.356	103.221	100.008	119.603	105.815	114.571	107.239	127.969	127.042	104.12	133.557	128.451	139.528	117.231	137.095					50	105.587	106.978	104.022	102.665	104.255	103.313	106.338	102.689	111.133	103.641	102.442	103.454	101.757	104.57	104.98	108.252
50	1196		51	102.174	109.491	103.221	100.008	117.734	104.365	108.687	102.335	133.325	125.589	104.454	134.931	130.52	140.582	115.836	137.095					51	103.678	107.91	103.583	100.764	102.36	105.007	106.06	102.149	109.36	103.501	102.158	102.936	100.141	104.224	101.962	107.075
51	1214		52	114.382	120.68	109.439	111.774	122.593	115.989	109.447	110.522	142.072	126.16	105.673	134.154	131.937	133.126	117.396	130.621					52	106.422	108.424	102.288	102.339	102.36	103.313	106.06	103.941	110.901	103.501	103.435	100.456	101.495	104.57	103.287	107.075
52	1193		53	109.616	126.666	109.439	119.861	121.443	119.731	110.835	113.94	143.8	127.309	113.186	134.931	135.935	141.671	130.939	134.353					53	106.422	108.424	103.583	104.27	102.36	105.007	106.06	105.224	113.573	104.899	103.435	101.422	100.141	104.224	104.646	108.605
53	1193		54	108.115	118.403	108.136	119.861	122.593	119.731	112.053	116.339	151.337	128.273	124.697	123.335	124.818	126.162	134.478	139.952					54	105.226	108.424	101.026	102.665	104.255	103.313	104.566	103.941	109.611	102.139	102.158	101.955	100.141	104.57	103.634	105.588
54	1173		55	102.84	118.403	103.221	116.336	109.325	114.73	109.447	114.012	150.429	126.41	123.12	122.379	126.451	124.473	131.489	141.98					55	105.226	109.909	102.288	102.665	104.255	103.313	103.114	105.224	112.441	105.023	102.158	101.955	114.013	106.085	103.287	107.075
55	1172		56	112.108	126.666	111.926	124.962	122.712	123.896	115.178	117.73	157.42	130.845	126.616	122.379	126.451	127.19	148.528	141.98					56	105.226	109.909	102.288	102.665	102.36	103.313	103.114	103.941	110.901	102.139	102.158	101.955	105.996	106.085	101.962	107.075
56	1149		57	105.232	121.886	106.864	122.359	116.755	122.882	110.663	115.225	153.563	141.847	125.207	122.379	123.577	123.19	145.142	136.064					57	106.773	108.424	104.022	102.665	102.651	101.673	103.425	104.459	109.611	102.295	102.442	102.478	107.679	106.404	102.322	106.748
57	1155		58	106.115	121.886	110.773	125.678	120.583	124.896	113.298	116.339	153.325	139.582	113.882	125.86	129.942	125.969	126.788	132.176					58	105.226	108.923	102.738	102.665	102.651	103.667	103.425	104.459	112.441	102.295	102.442	100.049	106.204	106.404	102.322	106.748
58	1121		59	109.616	120.68	110.773	124.962	117.642	121.694	110.835	115.127	149.297	146.239	112.327	127.446	129.462	124.629	132.685	138.959					59	105.226	108.424	102.738	102.665	102.651	101.673	103.425	105.733	109.611	103.641	102.442	100.993	104.769	104.57	102.322	106.748
59	1136		60	111.16	126.666	112.141	124.962	122.593	126.978	110.835	113.94	146.25	146.239	110.356	127.377	126.451	132.771	134.478	130.621					60	105.226	108.424	102.738	102.665	102.651	105.339	102.027	104.459	108.351	103.641	103.706	100.993	106.204	104.57	102.322	106.748
60	1129		61	107.623	119.428	107.043	115.161	113.907	120.466	115.873	111.661	143.325	140.72	110.356	128.349	114.728	131.007	144.222	138.959					61	105.226	108.424	102.738	102.665	102.651	103.313	103.425	104.459	113.981	103.641	102.442	100.993	104.544	104.57	102.322	106.748
61	1157		62	107.125	117.131	108.256	114.009	115.745	116.58	114.479	112.824	144.53	133.182	111.235	122.379	120.831	135.374	143.091	132.009					62	105.226	108.424	102.738	102.665	102.651	103.313	103.425	104.459	112.441	103.641	103.706	101.955	104.544	104.57	102.322	106.748
62	1119		63	108.115	120.68	108.136	111.774	112.128	115.989	114.571	109.405	140.42	136.781	119.474	125.293	124.385	131.007	137.045	138.959					63	106.422	109.909	104.022	102.665	102.651	103.313	104.861	103.941	119.323	103.641	103.706	102.936	103.132	106.085	102.322	106.748
63	1111		64	111.783	123.047	114.98	118.76	121.63	123.722	118.568	114.012	137.42	130.845	120.968	125.293	123.577	129.885	137.813	128.289					64	106.773	110.395	104.022	102.665	102.651	101.673	103.425	105.733	115.338	103.641	102.442	101.955	101.757	106.404	102.322	106.748
64	1165		65	108.634	123.047	108.256	114.009	121.63	119.731	114.479	114.012	136.25	129.582	125.082	121.377	122.732	134.656	137.813	134.989					65	106.422	110.395	105.756	104.567	102.651	103.667	103.425	105.733	112.441	103.641	102.442	103.454	101.757	106.404	103.972	107.909
65	1159		66	108.634	120.68	112.141	117.464	118.638	119.731	119.93	113.94	134.53	130.845	123.34	122.379	120.831	127.121	135.142	129.479					66	107.645	110.395	105.339	102.665	102.651	101.673	103.425	105.733	112.441	105.023	102.442	101.955	101.757	104.57	102.322	106.748
66	1149		67	111.783	125.508	110.962	114.009	121.63	121.694	113.298	109.405	130.515	138.114	122.581	125.293	123.577	123.317	133.091	134.989					67	106.422	108.923	104.022	104.567	102.651	103.667	103.425	102.689	109.611	102.295	101.207	103.454	101.757	104.57	102.673	106.43
67	1122		68	112.442	124.302	109.753	115.161	118.589	120.466	115.81	112.873	133.813	140.72	123.34	118.555	117.277	128.488	137.045	132.176					68	107.987	107.49	105.756	104.567	104.518	103.667	102.345	105.733	112.441	105.143	102.718	103.454	103.372	106.404	102.673	107.575
68	1061		69	108.634	124.23	110.773	115.161	114.931	120.931	121.391	115.225	131.75	133.182	118.685	122.379	120.831	123.887	139.003	132.176					69	107.987	108.923	105.756	104.567	102.651	103.667	102.027	105.733	112.441	106.545	102.718	104.449	101.757	106.404	103.972	106.43
69	1077		70	104.634	118.403	106.951	109.624	113.907	111.2	118.568	114.165	130.296	126.41	116.487	119.598	118.204	125.783	141.018	134.989					70	108.897	108.424	105.339	102.665	104.255	103.313	102.027	105.224	112.221	102.139	103.706	103.935	101.757	104.57	103.634	106.748
70	1041		71	109.183	119.428	108.382	110.555	109.325	116.58	118.568	112.924	130.875	127.309	120.177	121.377	120.654	133.126	137.813	136.841					71	108.897	109.909	106.689	104.27	104.255	103.313	100.327	106.539	113.573	103.641	103.706	104.954	103.132	106.085	103.634	106.748
71	1076		72	107.623	118.403	108.256	111.774	112.128	117.831	112.922	110.522	130.813	125.114	120.968	121.377	120.732	123.317	142.162	136.064					72	108.557	109.909	108.075	105.925	103.984	105.007	103.114	106.539	110.662	103.501	103.435	104.434	103.132	107.645	103.634	107.075
72	1033		73	110.186	118.403	109.592	114.009	112.128	115.989	121.532	112.978	128.5	130.649	122.581	120.327	121.937	126.676	133.93	123.157					73	108.897	108.424	105.339	104.27	104.255	103.313	101.701	106.539	109.36	103.501	103.706	103.41	101.757	106.085	103.634	106.748
73	1044		74	111.783	118.403	109.592	108.387	113.907	117.831	120.031	115.434	127.486	133.114	114.764	120.327	122.881	124.961	120.891	128.289					74	108.557	108.424	104.911	102.339	103.984	103.313	101.701	105.224	110.662	103.501	102.158	103.41	101.495	105.757	103.287	105.899
74	1039		75	111.16	119.629	109.439	109.624	109.785	117.21	119.996	114.087	122.85	130.649	112.599	114.73	119.013	123.588	120.622	132.176					75	108.897	108.424	106.689	104.27	105.91	106.757	101.701	106.539	109.36	104.899	102.158	104.954	103.132	107.645	103.634	108.252
75	1034		76	108.634	118.403	106.951	109.624	107.107	114.205	114.282	109.333	123.938	133.334	117.014	123.335	125.219	125.068	121.788	129.479					76	107.295	108.424	105.339	104.27	103.984	105.007	101.701	106.539	111.996	103.501	102.158	103.41	102.885	107.645	100.672	107.075
76	1036		77	111.783	120.68	112.141	111.774	120.583	117.831	115.676	109.333	125.125	138.334	117.014	120.327	127.939	129.27	126.788	125.671					77	106.062	106.978	104.022	104.27	103.984	103.313	101.701	105.224	110.662	102.139	102.158	102.406	103.132	104.224	100.672	105.588
77	1022		78	109.183	117.131	107.043	108.387	117.642	114.73	124.352	112.873	126.573	131.938	117.866	121.377	119.942	126.162	117.396	126.889					78	107.295	108.424	105.339	104.27	103.984	103.313	103.114	105.224	109.36	103.501	102.158	104.434	101.495	105.757	101.962	105.588
78	1019		79	111.783	120.68	112.367	108.387	115.745	112.937	117.139	111.71	114.948	124.608	109.556	110.906	120.918	119.698	118.863	126.889					79	108.557	108.424	105.339	105.925	103.984	105.007	106.338	105.224	111.996	104.899	103.435	104.434	101.495	105.757	100.672	105.588
79	1014		80	113.142	124.302	114.086	115.161	116.613	118.491	115.81	111.685	114.948	122.383	112.599	113.546	121.846	117.151	128.501	129.479					80	108.21	109.909	105.339	103.963	105.662	106.757	104.566	104.702	111.996	106.336	104.745	103.904	102.885	107.335	101.962	105.899
80	1011		81	111.428	119.428	109.753	112.811	116.613	114.73	114.571	108.266	114.521	131.938	115.642	118.555	125.654	118.359	117.569	128.289					81	106.937	109.909	105.339	103.963	105.662	105.007	104.566	104.702	111.996	103.357	103.435	105.479	102.885	107.335	100.672	105.588
81	992		82	108.151	117.131	105.801	107.1	116.613	114.73	112.922	107.031	114.521	125.983	115.642	114.73	128.719	114.71	117.569	132.176					82	108.21	107.91	104.911	103.963	105.662	104.664	104.566	104.702	114.559	104.899	104.745	103.904	102.885	107.335	100.672	105.899
82	978		83	114.146	119.428	111.16	110.555	117.642	107.584	114.479	112.873	114.123	122.993	116.487	115.86	126.451	112.465	124.203	133.867					83	108.21	109.909	106.689	105.925	105.662	106.757	103.114	104.702	110.418	104.899	103.435	105.479	102.885	107.335	101.962	107.075
83	1022		84	107.088	113.582	104.527	107.1	100.575	110.057	114.479	112.873	112.282	122.993	113.186	113.285	120.831	113.671	117.751	128.289					84	109.85	109.909	103.583	103.963	103.984	106.757	104.566	104.702	110.418	103.357	103.435	105.479	105.996	108.962	101.962	107.075
84	1015		85	110.789	118.403	108.382	108.387	111.06	111.2	109.242	107.103	109.2	120.236	108.504	108.385	118.039	111.112	117.751	121.862					85	108.21	107.91	106.689	105.64	105.662	106.757	104.566	104.702	113.361	104.773	103.435	109.238	104.314	107.335	101.962	107.075
85	987		86	114.91	118.125	111.37	115.161	113.623	113.429	110.296	110.522	110.766	125.114	107.527	109.631	122.732	110.122	119.3	128.289					86	108.21	107.91	103.583	105.64	103.984	106.757	104.566	106.028	111.765	104.773	104.745	104.954	104.314	107.335	101.962	107.075
86	989		87	111.783	116.211	108.256	109.624	108.73	112.475	109.028	108.17	112.613	125.114	114.37	112.123	122.732	113.601	111.97	118.054					87	108.21	111.435	105.339	103.963	103.984	105.007	104.566	104.702	113.361	104.899	103.435	105.479	105.996	107.335	101.962	105.588
87	1026		88	105.513	114.921	104.495	105	103.293	108.194	108.803	109.307	110.766	122.993	109.447	109.631	119.942	107.963	122.21	123.157					88	108.21	109.909	105.339	105.925	103.984	105.007	103.114	106.539	111.996	101.979	102.158	105.479	104.544	107.335	100.672	105.588
88	1009		89	107.623	116.211	106.951	109.624	110.403	110.796	114.479	111.71	111.051	128.273	108.504	110.906	121.846	109.978	125.928	133.867					89	108.21	109.909	104.022	103.963	102.36	105.007	103.114	106.539	114.761	101.979	102.158	104.434	104.544	109.252	100.672	105.588
89	1005		90	111.783	119.629	106.951	109.624	104.002	110.796	106.578	103.614	109.2	118.163	106.567	105.977	119.013	106.712	114.666	124.401					90	109.85	109.909	105.339	105.925	105.91	105.007	104.861	106.539	117.832	103.501	103.706	105.993	104.544	107.645	102.322	105.286
90	984		91	110.789	118.403	105.738	109.624	104.429	112.475	111.754	107.031	117	126.916	109.556	110.906	120.918	112.27	111.97	114.832					91	108.21	109.909	105.339	105.925	103.984	105.007	103.114	106.539	113.361	104.899	105.002	104.434	105.996	109.252	100.672	104.142
91	958		92	111.428	123.047	109.753	111.774	109.325	112.937	114.479	109.358	114.521	125.114	114.37	112.123	116.308	112.465	113.267	119.707					92	111.173	109.909	105.339	107.633	105.662	105.007	103.114	106.539	113.361	106.336	103.435	105.479	109.025	109.252	100.672	105.588
92	934		93	110.186	115.356	105.678	107.556	111.448	109.166	111.907	108.219	109.2	116.16	108.504	103.673	110.169	109.978	128.501	122.009					93	109.514	109.909	105.339	107.633	105.662	105.007	101.701	107.888	113.361	106.336	103.435	105.479	109.025	107.335	101.962	105.588
93	931		94	111.428	114.921	105.801	110.555	109.325	111.2	109.028	106.956	114.521	129.582	111.437	112.123	116.308	111.234	122.21	120.743					94	110.85	111.435	106.689	107.372	105.662	106.757	101.701	106.028	114.761	107.813	103.435	107.631	109.025	108.962	101.962	105.899
94	943		95	111.428	123.047	108.382	110.555	114.701	112.937	117.139	109.307	112.613	122.993	114.37	113.285	117.277	112.465	127.232	123.157					95	110.85	109.409	108.075	105.64	105.662	104.664	101.701	107.387	111.765	106.228	101.868	106.025	107.489	108.962	101.962	105.899
95	930		96	110.789	121.886	108.256	109.624	107.107	112.475	114.383	109.333	110.766	117.584	109.447	107.248	119.942	107.963	115.964	122.009					96	110.518	110.95	106.274	107.372	105.662	106.438	103.114	108.782	120.588	106.228	103.158	106.025	109.025	110.638	103.287	107.411
96	921		97	109.183	118.403	105.738	107.556	105.532	107.88	114.383	109.333	109.2	118.163	107.527	108.385	121.846	113.451	122.524	117.084					97	110.85	109.409	104.911	105.64	105.662	104.664	103.114	107.387	122.196	106.228	101.868	107.118	105.996	108.962	100.291	105.899
97	930		98	111.783	119.629	106.951	112.946	108.17	113.712	111.754	108.17	114.948	123.772	112.599	114.73	121.846	123.732	122.21	125.671					98	107.855	109.409	104.911	105.64	103.705	104.664	99.9774	107.387	110.168	104.773	101.868	104.418	107.294	107.016	100.291	105.899
98	902		99	113.142	119.428	111.16	110.555	109.325	112.937	110.296	106.956	114.521	121.638	111.437	112.123	121.846	119.644	120.622	122.009					99	109.514	111.435	106.689	105.64	105.662	106.757	101.701	107.387	110.418	107.813	103.435	104.954	114.013	108.962	101.962	107.075
99	899		100	108.151	118.403	107.043	106.302	104.429	109.515	107.789	106.956	109.2	117.584	106.567	112.123	119.013	113.528	113.267	118.421					100	110.85	109.409	105.339	105.64	103.984	104.664	104.566	107.387	111.765	104.773	103.435	104.954	109.025	108.962	103.287	107.075
100	883		101	111.428	123.047	109.753	108.387	112.128	111.2	106.578	108.17	112.613	127.309	111.437	112.123	119.013	115.943	110.57	119.707					101	110.85	109.409	106.689	105.64	105.662	106.757	103.114	107.387	116.009	104.773	103.435	106.025	109.025	108.962	103.287	107.075
101	900		102	108.151	118.403	105.738	109.624	113.907	112.475	112.053	106.011	111.051	118.163	108.504	108.385	118.039	115.918	114.879	119.425					102	112.218	109.409	105.339	105.64	105.662	108.567	104.566	107.387	117.496	104.773	103.435	107.118	107.489	108.962	103.287	105.899
102	911		103	111.428	118.403	109.753	111.774	109.325	111.2	110.663	104.825	109.2	121.638	106.567	112.123	112.673	114.71	110.57	118.421					103	109.17	109.409	103.583	105.64	103.984	106.438	104.566	107.387	111.765	104.773	103.435	108.234	104.314	108.962	103.287	105.899
103	890		104	112.108	119.428	109.923	112.811	112.851	111.629	109.242	107.031	107.41	119.577	104.697	109.631	116.308	107.963	125.928	118.421					104	110.518	109.409	104.911	105.64	103.984	106.438	104.566	107.387	113.144	104.773	103.435	107.118	104.314	108.962	103.287	105.899
104	896		105	114.91	119.428	111.16	112.811	111.06	114.73	110.663	104.825	112.282	113.384	102.15	106.205	114.728	106.099	122.21	116.186					105	110.518	109.409	104.911	107.372	105.662	106.438	102.794	105.503	113.144	104.773	103.435	105.495	104.314	110.638	103.287	105.899
105	894		106	109.765	116.211	107.043	106.302	112.128	109.515	110.484	104.705	108.98	113.791	102.892	104.966	108.884	104.878	125.513	118.421					106	110.518	109.409	106.689	105.64	105.662	108.567	104.566	107.387	111.765	103.357	103.435	105.495	107.489	108.962	103.287	105.899
106	866		107	114.91	123.047	111.16	114.009	106.012	114.73	111.907	105.917	112.613	115.656	107.527	107.248	111.251	107.963	127.701	119.425					107	111.899	110.95	106.274	107.372	105.662	106.438	104.566	107.387	110.168	106.228	103.435	108.234	105.783	110.638	104.646	107.075
107	884		108	115.902	118.403	109.753	114.009	117.642	115.989	113.178	110.522	120.026	125.114	105.673	104.966	111.251	105.886	132.685	123.157					108	110.518	113.005	108.075	107.372	105.662	108.567	104.566	107.387	113.144	106.228	104.745	108.234	104.314	110.638	104.646	107.075
108	870		109	111.04	115.809	108.653	109.285	111.76	103.421	111.907	108.17	118.54	123.772	104.697	109.631	111.251	107.963	114.769	118.421					109	110.518	113.005	106.689	107.372	105.662	108.567	103.114	107.387	113.144	106.228	103.435	107.118	105.996	110.638	103.287	107.075
109	863		110	108.71	114.921	105.801	108.387	104.429	109.515	108.028	107.031	114.521	122.993	104.697	107.248	111.251	104.878	116.241	123.157					110	110.518	110.95	106.689	105.64	105.662	106.438	103.114	107.387	113.144	106.228	103.435	106.025	104.314	110.638	103.287	105.899
110	867		111	112.108	119.428	108.514	112.811	101.752	112.937	109.447	107.031	112.613	127.309	109.447	109.631	117.277	109.189	120.622	124.401					111	111.899	112.535	106.274	107.372	105.662	106.438	104.566	107.387	110.168	106.228	104.745	106.025	105.783	110.638	102.93	105.899
111	873		112	114.91	123.047	108.514	116.336	98.8024	112.937	110.663	107.031	110.766	120.943	104.697	109.631	113.723	104.878	124.587	121.862					112	111.899	112.535	109.497	107.372	105.662	106.438	104.566	107.387	110.168	106.228	104.745	106.025	105.783	108.662	104.646	105.899
112	881		113	114.681	118.125	110.102	111.562	100.575	113.429	106.578	105.819	108.98	125.114	107.527	107.248	111.251	104.878	116.241	112.665					113	114.768	110.95	108.075	107.372	105.662	106.438	104.566	108.782	108.571	106.228	104.745	108.234	105.783	110.638	104.646	105.899
113	893		114	114.681	118.125	110.102	111.562	97.6171	113.429	108.028	110.522	108.98	120.943	104.697	107.248	111.251	105.886	113.406	117.084					114	113.316	112.535	108.075	107.372	105.662	106.438	104.566	107.387	107.263	106.228	104.745	107.118	104.314	110.638	101.593	105.899
114	873		115	113.887	114.921	109.923	110.555	96.2023	114.73	108.028	109.333	110.766	120.943	107.527	109.631	111.251	105.886	111.97	120.743					115	111.899	111.435	106.689	105.64	103.984	108.567	101.701	106.028	115.818	104.773	103.435	106.025	104.544	110.638	101.962	105.588
115	863		116	116.734	118.403	112.604	114.009	107.643	117.831	109.242	109.333	109.2	114.224	108.504	105.977	110.169	117.151	121.173	121.862					116	113.316	112.535	106.689	107.372	105.662	108.567	101.701	107.387	110.168	106.228	103.435	107.118	105.996	110.638	103.287	105.588
116	859		117	104.828	115.356	103.221	101.794	111.448	104.554	111.754	104.94	110.766	125.114	109.447	112.123	113.723	119.644	114.993	127.048					117	113.316	114.619	108.075	107.372	105.662	106.438	103.114	107.387	113.144	106.228	103.435	107.118	104.314	110.638	104.646	107.075
117	848		118	106.207	115.356	106.78	108.763	119.603	108.838	118.568	111.661	110.766	125.114	109.447	109.631	113.723	110.122	114.879	128.289					118	113.316	114.619	108.075	107.372	105.662	108.567	103.114	107.387	110.168	106.228	104.745	108.234	109.025	112.367	104.646	107.075
118	821		119	106.207	117.454	108.021	108.763	119.603	113.712	114.383	104.825	112.613	123.772	111.437	112.123	116.308	119.644	117.751	123.157					119	113.003	112.535	108.075	107.372	105.662	106.438	103.114	108.782	108.571	106.228	103.435	111.03	109.025	110.36	106.041	107.075
119	844		120	113.887	117.131	109.923	110.555	98.8024	114.73	108.028	111.736	110.766	119.577	109.447	109.631	113.723	119.644	114.879	123.157					120	113.316	115.845	108.075	107.372	105.662	106.438	100.327	107.387	107.263	106.228	103.435	112.211	113.906	112.367	104.646	107.075
120	828		121	113.887	114.921	109.923	112.811	97.391	114.73	106.841	108.17	110.766	117.584	109.447	109.631	113.723	114.76	114.879	121.862					121	127.643	146.474	122.569	112.402	148.381	146.904	133.641	151.493	127.643	146.463	147.372	183.239	129.094	133.265	128.241	134.149
121	819		122	167.923	174.856	175.28	150.595	175.232	181.721	186.321	158.359	188.149	177.576	153.61	149.937	155.354	210.064	199.027	197.579					122	131.862	146.474	122.569	121.956	150.563	149.199	133.641	156.506	131.862	148.617	149.571	188.917	129.094	133.265	130.378	136.423
122	816		123	179.372	174.856	198.183	163.404	192.531	200.234	223.186	221.043	204.75	206.877	169.562	154.773	159.923	252.678	207.602	203.067					123	131.862	148.376	124.719	122.023	148.095	146.753	133.641	156.506	131.862	141.137	146.993	185.82	129.094	133.265	128.241	129.89
123	842		124	171.739	170.727	194.297	163.65	187.947	205.118	223.186	213.149	204.75	201.572	169.562	159.61	159.923	252.325	195.625	203.067					124	129.735	144.033	122.569	124.023	148.095	144.386	131.254	153.898	129.735	138.617	140.003	177.11	131.21	133.265	126.172	127.861
124	832		125	171.739	170.727	198.183	163.65	196.907	205.118	218.536	213.005	199.216	196.404	169.562	154.773	164.627	257.273	191.934	209.22					125	123.748	137.174	120.492	119.989	148.095	142.165	131.254	153.898	123.748	136.185	140.003	177.11	131.21	130.797	126.172	125.894
125	843		126	171.573	162.061	190.25	155.024	192.531	190.586	210.29	205.531	193.974	186.823	165.323	150.351	159.923	243.143	187.761	197.579					126	123.748	133.277	120.492	121.956	145.706	137.722	131.254	153.898	123.748	129.634	135.487	171.963	128.735	126.084	126.172	125.894
126	862		127	171.4	157.56	193.802	154.558	197.345	195.351	210.787	205.799	199.362	187.174	165.224	150.351	155.481	247.564	195.125	209.927					127	121.873	132.953	116.541	121.956	143.393	135.57	128.952	151.375	121.873	125.384	131.253	169.357	128.735	126.126	120.192	126.088
127	861		128	164.107	145.939	178.651	139.036	183.676	190.586	218.894	209.41	204.75	191.739	161.29	159.61	159.923	252.325	180.189	192.09					128	120.196	129.238	116.541	121.956	143.393	137.722	131.101	148.934	120.196	123.361	135.487	174.385	128.735	128.419	120.349	126.088
128	886		129	167.674	150.231	186.202	146.83	187.947	195.351	210.29	201.988	193.974	182.375	157.45	150.351	155.481	243.143	187.119	197.579					129	120.054	129.238	116.541	121.956	143.393	137.722	131.254	148.934	120.054	121.403	127.305	169.357	128.735	128.419	118.343	128.027
129	885		130	164.107	142.622	178.651	142.512	183.676	190.586	209.774	201.654	193.683	177.576	157.356	145.653	155.354	243.313	180.189	192.09					130	121.873	125.635	116.541	119.989	143.393	137.722	131.254	148.934	121.873	117.723	129.234	161.994	126.658	128.419	118.343	128.027
130	869		131	163.775	142.622	182.154	142.512	188.156	190.586	210.29	198.177	193.974	182.375	161.29	150.351	155.481	238.723	172.892	192.09					131	118.288	121.993	114.496	119.989	141.315	135.57	131.254	148.934	118.288	119.591	127.335	162.061	126.658	128.419	118.343	127.861
131	855		132	161.069	137.446	179.68	136.586	183.482	186.265	210.29	198.177	193.974	182.375	161.29	150.351	159.923	234.302	174.585	186.602					132	118.288	120.366	114.496	119.989	139.107	133.484	128.952	148.934	118.288	117.723	127.305	162.061	126.658	126.084	118.343	125.894
132	838
133	851		1e	Fura-2 ratio (340/380 nm) (% of baseline) in naïve MIN6-K8 cells																	iAUC of Fura-2 ratio (%, 9-20 min)			1k
134	827		Time (10sec/interval)	Nifedipine (10 μM)								Nifedipine (10 μM)+NERP-4 (10-10M)									16.7 mM glucose+Nifedipine (10 μM)	16.7 mM glucose+Nifedipine (10 μM)+NERP-4 (10-10M)			NERP-4 immunoreactivity in human pancreas
135	819		2.8 mM Glucose 1	101.535	100.458	99.0043	100.614	102.256	102.302	99.7426	97.4178	101.084	100.749	97.6506	101.069	101.05	101.172	100.964	97.8902		61.5733	26.489
136	806		2	101.198	98.9528	100.257	99.4481	106.293	103.52	99.7426	99.2559	102.115	102.041	98.8272	102.013	101.05	99.7949	100.964	99.444		89.9126	59.4445
137	813		3	98.788	97.6677	100.257	97.8942	103.567	99.8066	99.7426	99.2559	99.2457	100.749	97.6506	99.6947	98.7539	98.5779	100.964	97.8902		78.5065	114.196
138	819		4	101.198	98.9528	100.257	99.4481	99.5651	99.8066	99.7426	101.165	100.258	102.041	98.8272	99.6947	99.8273	99.7949	102.099	99.444		44.3542	70.16
139	813		5	101.198	97.6677	100.257	97.8942	98.3206	102.302	99.7426	99.2559	99.2457	100.749	97.6506	98.7716	101.05	98.5779	100.964	97.8902		40.1627	77.9629
140	810		6	101.198	97.6677	100.257	99.4481	99.5651	99.8066	99.7426	101.165	100.258	99.4244	100.032	99.6947	98.7539	99.7949	100.964	99.444		123.434	37.1169
141	796		7	101.198	98.9528	100.257	97.8942	98.3206	98.6461	99.7426	99.2559	98.2533	98.1659	98.8272	99.6947	98.7539	99.7949	100.964	99.444		71.2581	35.9551
142	782		8	101.198	101.78	101.543	102.21	102.256	101.112	99.7426	99.2559	101.084	100.749	98.8272	99.6947	101.05	99.7949	100.964	99.444		54.4511	49.6761
143	801		9	100.175	98.9528	100.257	99.4481	100.842	98.6461	99.7426	99.2559	101.084	98.1659	98.8272	98.7716	98.7539	99.7949	100.964	99.444
144	790		10	101.198	98.9528	100.257	99.4481	104.912	98.6461	99.7426	99.2559	101.084	100.749	98.8272	99.6947	98.7539	99.7949	100.964	99.444
145	18186		11	98.788	98.9528	97.393	99.4481	102.151	98.6461	96.5251	99.2559	99.2457	98.1659	95.9205	98.7716	98.7539	99.7949	98.4401	99.444
146	15851		12	101.198	100.272	101.543	99.4481	104.912	99.8066	99.7426	99.2559	101.084	102.041	100.032	99.6947	102.149	99.7949	100.964	99.444
147	12524		13	100.175	98.9528	100.257	99.4481	99.5651	98.6461	99.7426	99.2559	101.084	98.1659	100.032	99.6947	101.05	98.5779	99.8547	99.444
148	9428		14	100.175	98.9528	100.257	97.8942	98.3206	98.6461	99.7426	99.2559	100.073	100.749	100.032	99.6947	101.05	99.7949	100.964	99.444
149	6890		15	100.175	98.9528	100.257	99.4481	98.3206	99.8066	99.7426	99.2559	99.2457	99.4244	100.032	99.6947	99.8273	99.7949	100.964	99.444
150	4875		16	97.7902	98.9528	97.393	99.4481	98.3206	99.8066	96.5251	99.2559	99.2457	99.4244	98.2889	100.635	99.8273	101.042	98.4401	101.048
151	3568		17	100.175	98.9528	100.257	99.4481	98.3206	98.6461	99.7426	99.2559	101.084	99.4244	100.032	99.6947	98.7539	99.7949	100.964	99.444
152	2660		18	98.788	100.272	98.6416	99.4481	99.5651	99.8066	98.1611	98.0033	99.2457	99.4244	98.2889	100.635	99.8273	99.7949	98.4401	99.444
153	2029		19	98.788	100.272	98.6416	99.4481	98.3206	99.8066	98.1611	101.165	98.2533	99.4244	101.267	100.635	99.8273	99.7949	100.964	101.048
154	1609		20	98.788	100.272	98.6416	98.2451	95.6633	98.6461	98.1611	98.0033	98.2533	96.808	99.5175	98.2948	99.8273	98.3833	98.4401	98.0759
155	1304		21	99.8065	101.627	102.862	101.052	98.3206	100.995	101.433	101.165	101.084	100.716	103.831	102.57	100.924	101.042	99.5462	101.048
156	1082		22	98.788	100.272	98.6416	101.052	98.3206	99.8066	101.433	101.165	101.084	100.716	102.533	101.594	99.8273	101.042	98.4401	101.048
157	933		23	99.8065	101.627	99.9227	102.709	99.5651	100.995	103.182	101.165	101.084	100.716	100.777	100.185	100.924	101.042	99.5462	102.704
158	841		24	99.8065	101.627	101.543	101.052	98.3206	99.8066	101.433	101.165	100.073	100.716	102.533	101.594	99.8273	101.042	98.4401	101.048
159	760		25	99.8065	103.019	99.9227	99.8556	99.5651	100.995	99.8535	103.148	99.2457	102.041	100.777	100.185	99.6725	98.3833	99.5462	102.704
160	717		26	99.8065	101.627	102.862	101.052	99.5651	100.995	101.433	101.165	100.073	100.716	103.831	101.594	100.924	101.042	99.5462	102.704
161	689		27	99.8065	101.627	99.9227	101.052	99.5651	99.8066	103.182	101.165	98.2533	100.716	100.777	99.231	98.5772	101.042	99.5462	99.6837
162	688		28	99.8065	101.627	99.9227	102.709	99.5651	100.995	101.433	101.165	98.2533	99.4244	100.777	99.231	99.8273	101.042	99.5462	101.048
163	688		29	98.788	100.272	98.6416	101.052	98.3206	98.6461	101.433	101.165	100.073	98.1659	103.831	98.2948	99.8273	99.7949	98.4401	101.048
164	647		30	99.8065	101.627	99.9227	102.709	99.5651	99.8066	101.433	101.165	100.073	99.4244	100.777	99.231	100.924	101.042	98.4401	101.048
165	640		16.7 mM Glucose 31	101.56	102.895	102.587	103.241	100.698	103.458	101.605	101.923	97.4078	98.0652	104.755	99.7174	100.792	100.906	98.0959	101.345
166	622		32	100.48	101.466	99.57	100.291	100.698	100.872	101.605	101.923	99.2457	99.3555	103.395	99.7174	99.6725	99.6287	98.0959	99.6837
167	607		33	100.48	102.895	102.587	103.241	100.698	100.872	103.42	101.923	97.4078	99.3555	101.581	99.7174	98.3926	100.906	98.0959	101.345
168	617		34	99.4221	101.466	101.237	103.241	99.3904	100.872	101.605	99.9249	99.2457	99.3555	104.755	100.705	100.792	100.906	98.0959	101.345
169	638		35	100.48	102.895	102.587	100.291	99.3904	100.872	101.605	101.923	100.258	99.3555	106.152	100.705	100.792	100.906	98.0959	101.345
170	639		36	99.4221	101.466	102.587	103.241	99.3904	100.872	101.605	101.923	99.2457	99.3555	104.755	100.705	100.792	100.906	99.2234	103.063
171	641		37	99.4221	102.895	102.587	103.241	100.698	103.458	101.605	101.923	97.4078	99.3555	101.581	100.705	98.3926	98.1788	98.0959	103.063
172	659		38	99.4221	102.895	102.587	103.241	100.698	100.872	101.605	99.9249	97.4078	100.68	102.935	100.705	98.3926	100.906	99.2234	101.345
173	673		39	100.48	102.895	102.587	103.241	100.698	103.458	101.605	101.923	97.4078	99.3555	101.581	99.7174	98.3926	99.6287	98.0959	101.345
174	674		40	100.48	101.466	102.587	100.291	100.698	100.872	101.605	101.923	97.4078	99.3555	104.755	99.7174	98.3926	100.906	99.2234	101.345
175	673		41	100.48	101.466	101.237	100.291	100.698	103.458	103.42	99.9249	96.4338	99.3555	104.755	99.7174	98.3926	100.906	98.0959	101.345
176	668		42	100.48	101.466	102.587	100.291	100.698	100.872	101.605	101.923	99.2457	99.3555	104.755	102.15	100.792	100.906	98.0959	101.345
177	644		43	101.56	102.895	99.57	100.291	100.698	102.117	103.42	101.923	97.4078	98.0652	104.755	99.7174	100.792	99.6287	98.0959	101.345
178	642		44	100.48	102.895	99.57	100.291	100.698	100.872	101.605	101.923	99.2457	102.041	104.755	103.161	100.792	100.906	99.2234	101.345
179	624		45	97.9678	104.365	99.57	100.291	100.698	102.117	103.42	101.923	99.2457	100.716	104.755	100.705	98.3926	100.906	98.0959	101.345
180	612		46	101.56	104.365	99.57	102.02	102.041	102.117	103.42	101.923	99.2457	100.716	104.755	102.15	98.3926	100.906	98.0959	101.345
181	590		47	101.56	104.365	99.57	102.02	102.041	102.117	103.42	101.923	99.2457	98.0652	104.755	99.7174	98.3926	100.906	98.0959	101.345
182	604		48	99.0212	104.365	100.916	102.02	102.041	103.393	103.42	104.004	98.4018	99.3555	106.152	101.712	98.3926	102.216	99.2234	103.063
183	604		49	100.097	105.877	100.916	102.02	102.041	102.117	105.3	104.004	99.2457	99.3555	104.755	100.705	98.3926	100.906	99.2234	103.063
184	613		50	102.664	105.877	100.916	102.02	102.041	102.117	105.3	101.923	100.258	100.68	106.152	101.712	98.3926	102.216	99.2234	103.063
185	587		51	100.097	101.295	100.916	102.02	102.041	102.117	105.3	104.004	97.4078	99.3555	106.152	101.712	99.5107	100.906	99.2234	99.9397
186	555		52	100.097	101.295	100.916	102.02	102.041	102.117	105.3	104.004	100.258	100.68	106.152	102.739	99.5107	102.216	100.377	103.063
187	557		53	101.198	102.763	100.916	103.81	103.42	103.393	105.3	104.004	100.258	100.68	107.587	102.739	99.5107	103.561	100.377	103.063
188	555		54	101.198	102.763	102.298	103.81	102.041	103.393	105.3	104.004	98.4018	100.68	104.326	103.787	97.0836	102.216	101.558	104.84
189	560		55	101.198	102.763	102.298	100.757	99.2064	100.742	101.79	104.004	97.4078	100.68	107.587	102.739	99.5107	102.216	100.377	103.063
190	557		56	101.198	102.763	102.298	103.81	103.42	103.393	105.3	104.004	97.4078	102.041	105.755	100.233	98.1995	103.561	100.377	103.063
191	553		57	102.322	102.763	102.298	100.757	103.42	104.702	101.79	104.004	97.4078	100.68	107.587	102.739	99.5107	103.561	100.377	103.063
192	538		58	102.322	102.763	102.298	100.757	99.2064	103.393	101.79	100.648	98.4018	100.68	109.06	100.233	98.1995	99.4538	101.558	99.9397
193	541		59	101.198	102.763	102.298	102.02	102.041	103.393	105.3	104.004	97.4078	99.283	105.755	101.256	98.1995	100.762	101.558	101.663
194	548		60	101.198	105.877	100.916	102.02	102.041	103.393	105.3	104.004	97.4078	99.283	105.755	101.256	98.1995	100.762	101.558	99.9397
195	545		61	102.322	102.763	102.298	103.81	102.041	103.393	105.3	104.004	97.4078	102.041	105.755	101.256	100.654	103.561	101.558	101.663
196	560		62	99.0212	105.877	102.298	103.81	102.041	103.393	105.3	104.004	97.4078	103.439	105.755	102.3	99.3414	100.762	101.558	101.663
197	575		63	102.322	102.763	102.298	100.757	102.041	103.393	105.3	101.923	97.4078	100.643	105.755	101.256	98.1995	100.762	101.558	101.663
198	569		64	102.322	102.763	102.298	102.02	102.041	103.393	105.3	104.004	97.4078	102.041	105.755	101.256	98.1995	99.4538	101.558	104.84
199	595		65	103.472	104.275	102.298	100.757	102.041	104.702	105.3	104.004	99.2457	102.041	109.06	103.787	100.654	102.216	100.377	103.063
200	584		66	104.647	104.275	102.298	100.757	103.42	106.044	105.3	104.004	97.4078	102.041	109.06	101.256	100.654	103.561	100.377	104.84
201	565		67	101.964	104.275	103.719	100.757	103.42	106.044	101.79	104.004	95.479	102.041	109.06	103.787	100.654	103.561	100.377	104.84
202	572		68	103.472	104.275	102.298	100.757	102.041	104.702	105.3	104.004	97.4078	102.041	105.755	101.256	98.1995	100.762	100.377	101.663
203	577		69	105.85	105.831	105.18	102.556	103.42	107.422	105.3	106.17	97.4078	103.439	105.755	101.256	98.1995	102.216	100.377	103.063
204	555		70	103.136	105.831	103.719	102.556	100.547	107.422	105.3	106.17	97.4078	102.041	105.755	102.3	98.1995	100.762	101.558	101.663
205	1193271		71	103.136	105.831	105.18	102.556	100.547	107.422	103.675	106.17	98.4018	103.439	107.224	103.366	99.3414	100.762	101.558	101.663
206	1128171		72	105.85	105.831	103.719	102.556	103.42	107.422	103.675	106.17	97.4078	103.439	107.224	103.366	99.3414	100.762	101.558	103.446
207	1036324		73	105.85	107.434	105.18	102.556	101.924	106.044	103.675	106.17	97.4078	104.875	107.224	102.3	99.3414	100.762	101.558	101.663
208	935206		74	105.85	105.831	103.719	102.556	104.837	108.835	107.25	106.17	98.4018	104.875	108.734	105.565	100.51	103.486	102.767	103.446
209	829339		75	105.85	105.831	103.719	102.556	103.42	108.835	105.3	104.004	98.4018	104.875	108.734	104.454	100.51	103.486	102.767	103.446
210	732131		76	105.85	105.831	103.719	100.757	103.42	110.286	105.3	106.17	98.4018	106.352	108.734	105.565	100.51	103.486	100.063	103.446
211	651040		77	107.081	107.434	105.18	102.556	104.837	111.777	107.25	106.17	98.4018	102.041	108.734	105.565	100.51	103.486	102.767	103.446
212	588644		78	103.136	105.831	103.719	102.556	101.924	110.286	107.25	106.17	98.4018	106.352	108.734	106.7	101.707	103.486	101.268	103.446
213	542202		79	105.85	105.831	105.18	102.556	103.42	113.308	107.25	106.17	98.4018	106.352	108.734	105.565	100.51	103.486	102.767	103.446
214	508580		80	105.85	105.831	105.18	102.556	104.837	117.827	107.25	106.17	98.4018	104.875	107.224	105.565	100.51	103.486	102.767	103.446
215	484255		81	103.136	107.434	105.18	102.556	104.837	114.882	103.675	106.17	97.4078	106.352	108.734	105.565	100.51	102.106	102.767	103.446
216	465760		82	105.85	107.434	105.18	102.556	101.924	113.308	107.25	106.17	98.4018	106.352	108.734	106.7	101.707	103.486	104.005	103.446
217	451523		83	105.563	109.087	106.682	104.421	101.924	114.882	109.274	106.17	98.4018	103.478	108.734	106.7	100.51	102.106	102.767	103.446
218	439866		84	105.563	109.087	108.228	104.421	103.34	116.5	105.631	106.17	97.4078	106.352	108.734	106.7	100.51	102.106	102.767	103.446
219	433593		85	108.341	107.434	106.682	102.556	104.837	113.308	107.25	106.17	97.4078	106.352	108.734	105.565	100.51	102.106	102.767	103.446
220	432862		86	108.341	109.087	108.228	104.421	104.837	113.308	109.274	106.17	97.4078	106.352	108.734	107.86	101.707	103.486	104.005	103.446
221	436452		87	104.335	107.434	108.228	102.556	101.924	111.777	107.25	104.004	97.4078	107.872	108.734	107.86	101.707	103.486	104.005	103.446
222	442407		88	104.335	109.087	108.228	102.556	100.547	113.308	107.25	106.17	98.4018	107.872	110.288	109.045	102.932	103.486	105.274	105.294
223	449856		89	104.335	109.087	106.682	102.556	100.547	111.777	107.25	104.004	98.4018	107.872	111.886	106.319	102.932	104.903	102.503	105.294
224	463641		90	105.563	109.087	108.228	104.421	101.924	114.882	105.631	102.745	97.4078	107.872	110.288	105.163	102.932	103.486	101.268	105.294
			91	105.563	109.087	108.228	104.421	101.924	116.5	103.675	102.745	97.4078	107.872	111.886	106.319	102.932	103.486	105.274	105.294
			92	106.82	109.087	108.228	104.421	103.34	114.882	105.631	104.931	97.4078	107.872	110.288	105.163	102.932	103.486	101.268	103.446
			93	105.563	109.087	104.949	101.256	103.34	114.882	105.631	102.745	97.4078	107.872	110.288	105.163	102.932	103.486	105.274	105.294
			94	106.82	109.087	109.82	104.421	103.34	113.308	105.631	102.745	97.4078	107.872	108.734	105.163	101.707	102.106	101.268	103.446
			95	106.82	109.087	109.82	104.421	103.34	114.882	109.274	106.17	98.4018	104.956	111.886	107.5	100.359	103.486	102.503	105.294
			96	105.563	109.087	109.82	104.421	106.293	111.777	103.675	106.17	97.4078	104.956	110.288	107.5	100.359	103.486	102.503	102.003
			97	105.563	107.434	108.228	104.421	104.837	111.777	107.25	104.004	95.57	104.956	111.886	107.5	101.583	103.486	102.503	105.294
			98	106.82	109.087	109.82	104.421	106.293	111.777	103.675	106.17	95.57	106.477	108.39	107.5	101.583	100.611	102.503	105.294
			99	106.82	109.087	109.82	104.421	106.293	114.882	109.274	106.17	95.57	109.435	111.886	107.5	104.187	104.903	103.769	105.294
			100	108.107	109.087	109.82	106.354	103.34	114.882	105.631	102.745	97.4078	109.435	111.886	108.708	104.187	103.486	103.769	105.294
			101	106.82	109.087	109.82	106.354	103.34	117.827	109.274	106.17	97.4078	109.435	111.886	107.5	104.187	103.486	105.274	105.294
			102	108.107	110.792	111.459	106.354	103.34	113.308	105.631	102.745	96.4338	109.435	111.886	107.5	102.932	102.106	102.503	105.294
			103	106.82	109.087	111.459	106.354	106.293	114.882	109.274	106.17	97.4078	109.435	111.886	108.708	104.187	103.486	106.573	105.294
			104	108.107	110.792	111.459	106.354	104.795	113.308	105.631	102.745	97.4078	109.435	111.886	107.5	104.187	103.486	106.573	105.294
			105	106.82	110.792	111.459	106.354	103.34	111.777	105.631	104.004	97.4078	106.477	111.886	108.708	105.474	104.903	103.769	105.294
			106	106.82	110.792	111.459	106.354	103.34	113.308	105.631	102.745	97.4078	104.956	113.531	108.708	105.474	104.903	106.573	105.294
			107	108.107	110.792	111.459	106.354	104.795	113.308	105.631	102.745	97.4078	106.477	113.531	109.943	102.837	104.903	105.066	107.208
			108	105.262	112.55	111.407	105.077	104.795	113.308	107.663	102.745	97.4078	109.435	111.886	109.943	105.474	104.903	106.573	105.294
			109	106.545	112.55	109.719	105.077	104.795	110.403	105.631	104.931	98.4018	104.956	111.886	109.943	105.474	104.903	106.573	107.208
			110	109.425	112.55	114.888	108.361	104.795	114.882	107.663	104.931	97.4078	104.956	111.886	108.708	105.474	103.486	106.573	107.208
			111	106.545	112.55	113.148	105.077	104.795	113.308	107.663	102.745	98.4018	104.956	111.886	111.207	102.837	104.903	103.769	107.208
			112	106.545	112.55	109.719	105.077	104.795	114.882	107.663	104.931	98.4018	106.477	111.886	109.943	102.837	104.903	105.066	107.208
			113	109.425	112.55	113.148	110.445	104.795	113.308	107.663	104.931	96.5452	106.477	111.886	111.207	104.122	106.36	105.066	107.208
			114	109.425	112.55	109.719	105.077	106.293	114.882	107.663	104.931	96.5452	106.477	116.972	111.207	104.122	106.36	106.396	107.208
			115	107.861	107.434	109.719	105.077	106.293	114.882	107.663	104.931	98.4018	108.043	115.226	111.207	104.122	106.36	109.271	107.208
			116	109.425	112.55	109.719	105.077	106.293	116.5	107.663	104.931	98.4018	106.477	113.531	111.207	104.122	103.406	105.066	107.208
			117	109.425	112.55	109.719	108.361	104.795	114.882	107.663	104.931	98.4018	108.043	116.972	111.207	105.44	106.36	106.396	107.208
			118	106.545	112.55	109.719	105.077	104.795	113.308	107.663	104.931	98.4018	108.043	116.972	111.207	105.44	106.36	106.396	107.208
			119	106.545	112.55	113.148	105.077	104.795	114.882	107.663	104.931	99.4163	108.043	115.226	112.5	105.44	103.406	107.76	105.781
			120	114.957	114.597	113.148	111.382	106.293	121.639	108.108	107.213	97.5405	113.03	116.858	116.382	108.216	109.489	112.07	107.777
			121	111.85	116.539	114.944	111.382	106.293	119.876	108.108	109.595	97.5405	114.796	109.177	117.837	108.216	107.902	112.07	109.428
			122	112.009	114.597	114.944	111.382	106.293	119.876	108.108	109.595	96.5452	114.796	109.177	117.837	108.216	109.489	112.07	106.209
			123	108.982	114.597	114.944	111.382	104.752	121.639	111.969	107.213	96.5452	113.03	107.64	117.837	106.792	107.902	112.07	109.428
			124	112.009	116.539	114.944	111.382	106.293	123.455	108.108	107.213	96.5452	113.03	107.64	117.837	108.216	107.902	110.596	106.209
			125	111.85	127.33	140.901	116.023	109.513	136.832	114.254	112.086	97.5405	127.983	121.139	119.328	115.946	112.806	123.321	112.694
			126	119.681	149.093	152.403	118.491	120.008	143.789	121.706	117.423	109.97	137.291	137.383	125.693	131.436	119.655	132.807	138.796
			127	121.343	152.199	160.293	118.491	127.551	152.555	127.238	117.423	120.595	141.002	139.752	130.744	133.49	121.555	136.302	143.937
			128	121.343	158.816	167.262	118.491	124.008	149.925	127.238	124.297	127.146	139.834	139.752	130.93	140.055	121.555	134.882	150.843
			129	121.343	162.345	167.262	118.491	125.46	155.28	127.238	124.297	130.916	146.323	139.752	130.744	145.949	123.515	138.431	150.843
			130	123.052	162.345	167.262	121.067	121.975	155.28	127.238	124.297	128.697	155.102	142.204	132.535	145.949	125.54	137.023	150.843
			131	126.378	167.12	163.703	127.625	125.46	156.276	127.238	127.404	130.916	155.102	148.878	130.744	143.556	125.54	140.629	153.744
			132	126.378	162.345	163.703	130.526	121.975	152.555	127.238	130.671	130.286	155.102	147.375	127.391	140.055	127.632	137.023	159.893

## Sheet: Fig. 2
2a	Insulin release (ng/mg protein) in human islets				2b	Insulin release (ng/mg protein) in male mouse islets				2c	Insulin release (ng/mg protein) in female mouse islets
2.8 mM glucose	16.7 mM glucose	16.7 mM glucose+NERP-4 (10-8M)			2.8 mM glucose	2.8 mM glucose+NERP-4(10-8M)	16.7 mM glucose	16.7 mM glucose+NERP-4(10-8M)		2.8 mM glucose	2.8 mM glucose+NERP-4(10-8M)	16.7 mM glucose	16.7 mM glucose+NERP-4(10-8M)
95.5256	318.499	384.47			2.544	3.5	18.33	34.87		9.45	14.89	36.6	69.04
262	383.883	925.676			3.008	2.78	24.82	34.18		15.79	12.41	18.16	45.48
198.315	383.295	619.401			2.544	1.67	11.3	29.54		10.22	19.36	21.05	43.61
110.955	328.065	613.593			2.672	2.13	10.2	48.62		12.12	13.92	33.98	44.14
240.208	444.238	595.65			1.872	1.91	26.5	36.1		10.36	6.98	16.76	78.27
		788.842			2.544	2.25	9.2	12.4		13.54	15.67	29.21	37.14
					2.08	2.98	11.72	14.1				28.55	55.27
					2.416	2.56	11.24	11.88				33.09	62.07
					1.872	1.88	10.36	15.56
					1.744		22.7467	31.28
					3.68		11.6167	23.6767
					2.8		7.081	17.1133
					3.426		7.534	10.1867
								14.4833
2d	Insulin release (ng/mg protein) in MIN6-K8 cells				2e	Intracellular ATP (RLU/ug protein) in MIN6-K8 cells				2f	Intracellular cAMP (ng/ug protein) in MIN6-K8 cells			2g	Insulin release (ng/mg protein) in MIN6-K8 cells
2.8 mM glucose	16.7 mM glucose	16.7 mM glucose+NERP-4(10-11 M)	16.7 mM glucose+NERP-4(10-10 M)		2.8 mM glucose	16.7 mM glucose	16.7 mM glucose+NERP-4(10-10 M)			2.8 mM glucose	16.7 mM glucose	16.7 mM glucose+NERP-4(10-10 M)		16.7 mM glucose	16.7 mM glucose+NERP-4(10-10 M)	16.7 mM glucose+EGTA	16.7 mM glucose+EGTA+NERP-4(10-10 M)
8.98109	21.8928	25.125	36.1462		2077.47	2605.82	4970.61			0.0340101	0.0417377	0.040092		56.67	62.17	50.36	50.68
8.50318	21.8153	25.0512	50.1584		2394.63	3108.87	4449			0.0291524	0.0469387	0.0345772		56.91	65.34	48.15	53.85
9.98936	23.0085	22.0721	44.1794		3416.59	3696.7	4226.57			0.0329365	0.0362271	0.0461615		52.94	71.17	48.48	56.32
9.85526	15.1279	19.9251	40.5575		2751.7	3448	4120.6			0.0452522	0.0395037	0.0511087		55.89	70.44	48.38	47.45
		33.4615	36.6592		2484.07	3822.94	3910.7			0.02688	0.060192	0.0534143
					1692.86	3148.84	3524.33			0.0257375	0.0796108	0.0579812
										0.0293329	0.0652298	0.0420362
2h	Insulin release (ng/mg protein) in MIN6-K8 cells				2i	NERP-4 release (fmol/mg protein) in MIN6-K8 cells				2j	Insulin release (ng/mg protein) in MIN6-K8 cells			2k	Insulin release (ng/mg protein) in mouse islets
16.7 mM glucose	16.7 mM glucose+NERP-4(10-10 M)	16.7 mM glucose+Nifedipine	16.7 mM glucose+Nifedipine+NERP-4(10-10 M)		2.8 mM glucose	16.7 mM glucose				2.8 mM glucose	16.7 mM glucose			NRS IgG	NP4 IgG	NRS IgG+NERP-4 (10-8M)
37.1	45.52	25.32	22.33		69.8693	77.466				5.5002	17.0718			24.09	9.68	40.9
39.85	42.68	23.71	26.54		50.4259	107.815				5.3842	18.5534			25.01	19.57	27
33.57	48.37	28.76	27.31		46.4042	90.5555				4.2826	17.2219			20.45	14.91	30.03
34.19	47.28	30.21	32.82											27.06	14.95	43.06
														14.67	10.86	24.69
														18.35	14.25	19.05
														19.3	10.59	21.87
														20.51	16.65	30.47

## Sheet: Fig. 3
3b	Insulin release (ng/mg protein) in male mouse islets				3c	Relative mRNA amount -Ins1 in male mouse islets				3d	Relative mRNA amount -Ins2 in male mouse islets
Control	Palmitate (500 μM)	Palmitate (500 μM)+NERP-4(10-8M)	NERP-4(10-8M)		Control	Palmitate (500 μM)	Palmitate (500 μM)+NERP-4(10-8M)	NERP-4(10-8M)		Control	Palmitate (500 μM)	Palmitate (500 μM)+NERP-4(10-8M)	NERP-4(10-8M)
12.5344	5.42553	7.68389	20.2		0.902	0.698	1.35	1.26		1	0.808	1.32	1.32
7.05185	5.28759	7.69486	9.71121		0.87	0.763	0.914	1.16		0.934	0.882	0.928	1.12
6.83877	6.77116	6.15996	17.8776		0.977	0.783	0.859	1.19		0.966	0.744	0.942	1.32
7.06553	4.89499	13.0084	14.4007		1.16	0.768	1.03	1.26		1.1	0.621	1.08	1.23
8.34356	5.18257	6.87858	11.2457
		8.82255
3e	Relative mRNA amount -Vgf in male mouse islets				3f	Relative protein level -CHOP in male mouse islets				3g	Relative protein level -nucleus Nrf2 in male mouse islets
Control	Palmitate (500 μM)	Palmitate (500 μM)+NERP-4(10-8M)	NERP-4(10-8M)		Control	Palmitate (500 μM)	Palmitate (500 μM)+NERP-4(10-8M)	NERP-4(10-8M)		Control	Palmitate (500 μM)	Palmitate (500 μM)+NERP-4(10-8M)	NERP-4(10-8M)
1.01	1.73	3.01	1.24		0.607146	3.24561	1.39553	0.314934		1.0057	0.738544	1.16694	1.37015
1.02	1.44	3.98	1.11		1.0108	3.07493	0.865957	0.313126		0.969246	0.678879	1.12822	1.61831
1	1.58	2.45	1.15		1.38206	2.88716	0.701875	0.264561		1.02506	0.427706	1.0808	1.70801
0.973	1.64	3.58	1.07		3f	Relative protein level -SOD2 in male mouse islets				3g	Relative protein level -cytosol Nrf2 in male mouse islets
					Control	Palmitate (500 μM)	Palmitate (500 μM)+NERP-4(10-8M)	NERP-4(10-8M)		Control	Palmitate (500 μM)	Palmitate (500 μM)+NERP-4(10-8M)	NERP-4(10-8M)
					0.894708	0.619981	1.00612	1.39098		1.19626	0.690444	0.652341	1.14866
3h	Insulin release (ng/mg protein) in male mouse islets				1.05141	0.606946	1.22857	1.21617		0.989893	0.690751	0.779291	0.670477
NRS IgG	NP4 IgG				0.995829	0.510374	1.27106	1.12023		0.81385	0.645029	0.810076	0.774485
44.19	31.64
38.84	24.41
40.43	29.77
40.02	25.28
50.96	30.91
3i	Relative mRNA amount -Ins1 in male mouse islets
NRS IgG	NP4 IgG
1.09	0.835
0.901	0.812
1.01	0.785
3j	Relative mRNA amount -Ins2 in male mouse islets
NRS IgG	NP4 IgG
1.06	0.857
1.04	0.8
0.9	0.711
3k	Relative mRNA amount -Sod2 in male mouse islets
NRS IgG	NP4 IgG
1.04	0.866
0.928	0.802
1.04	0.813
3l	Relative mRNA amount -Nrf2 in male mouse islets
NRS IgG	NP4 IgG
1.1	0.797
0.897	0.752
1.05	0.716
3m	Relative mRNA amount -Chop in male mouse islets
NRS IgG	NP4 IgG
1.1	1.78
0.994	1.7
0.902	1.57

## Sheet: Fig. 4
4b	OCR (pmol/min/3×104 cells) in MIN6-K8 cells							4c	Intracellular ATP (RLU/ug protein) in MIN6-K8 cells				4h	Relative protein level -Cleaved caspase-3 in MIN6-K8 cells
Time (min)	Palmitate(500 μM)			Palmitate+NERP-4(10-10 M)				Control	Palmitate(500 μM)	Palmitate+NERP-4(10-10 M)	NERP-4(10-10 M)		Control	Cytokines	Cytokines+NERP-4(10-10 M)	NERP-4(10-10 M)
1.59438	75.8336	76.0964	56.597	137.793	109.64	99.9077		637949	497518	600642	778614		0.963778	1.34707	1.13932	0.564124
8.1737	64.6935	66.9901	50.8729	125.793	103.416	92.0474		659543	436408	604130	830141		1.15087	1.50768	0.993776	0.500476
14.7563	62.815	64.7272	49.3421	122.621	101.865	90.5991		664488	372907	611626	809487		0.885347	1.88224	0.903947	0.641828
21.416	35.1805	35.4086	29.063	54.4503	48.644	41.3854		593503	371116	564031	748124
28.0105	36.2904	37.4867	29.8294	59.7599	52.846	44.4037		542027	423956	542864	726654
34.5943	38.2056	39.3862	31.0908	63.4861	55.8871	48.6094		446631	356854	445357	688804
41.2488	66.3195	71.6513	50.0826	143.597	111.278	96.8046
47.839	57.0659	61.5533	44.1663	121.576	96.4464	88.0046		4d	Relative mRNA amount -Atp5e in MIN6-K8 cells
54.424	53.8662	58.9734	42.3114	115.482	91.8579	84.8782		Control	Palmitate(500 μM)	Palmitate+NERP-4(10-10 M)	NERP-4(10-10 M)
61.0796	22.3437	21.9935	19.4008	32.9417	30.3097	24.0631		0.992206	0.751977	1.04882	1.14
67.6741	22.0884	21.5465	18.2456	33.0538	30.5198	24.8498		1.04149	0.741547	1.03438	1.18
74.2657	21.154	21.0617	17.6411	32.4238	29.4147	24.53		1.10854	0.736504	1.18854	1.12
								0.857765	0.757135	0.945215	1.23
								4e	Relative mRNA amount -Atp5j2 in MIN6-K8 cells				4i	Insulin release (ng/mg protein) in MIN6-K8 cells
								Control	Palmitate(500 μM)	Palmitate+NERP-4(10-10 M)	NERP-4(10-10 M)		Control	Cytokines	Cytokines+NERP-4(10-10 M)	NERP-4(10-10 M)
								0.859823	0.802466	1.00188	1.18		18.84	12.49	17.32	22.92
								0.947735	0.874296	1.03672	1.12		16.46	11.77	13.68	21.01
								1.10373	0.807826	0.921469	1.2		14.26	12.18	15.17	21.77
								1.08872	0.813723	1.00884	1.13		18.34	13.77	15.27	24.76
								4f	Relative mRNA amount -Vgf in MIN6-K8 cells
								Ctrl	Palmitate(500 μM)	Palmitate+NERP-4(10-10 M)	NERP-4(10-10 M)
								0.904	1.86	2.18	1.87		4j	Cell viability in MIN6-K8 cells
								1.3	2.21	2.49	1.35		Control	Cytokines	Cytokines+NERP-4(10-10 M)	NERP-4(10-10 M)
								1.08	1.53	2.76	1.75		97.0935	49.4894	74.4698	113.121
								0.709	1.73	2.3	1.45		110.762	49.9607	82.9537	109.927
													106.52	56.088	86.2529	114.621
								4g	Relative ROS production in MIN6-K8 cells				95.6795	47.6041	72.5844	112.209
								Ctrl	Palmitate(500 μM)	Palmitate+NERP-4(10-10 M)	NERP-4(10-10 M)		97.5648	54.2027	68.8138
								1.01984	1.91386	0.589842	0.562149		92.3802	58.9159
								1.1974	3.11701	0.756116	0.569141
								0.782761	1.86651	0.791042	0.187371		4k	TUNEL-positive cells (%) in MIN6-K8 cells
													Control	Cytokines	Cytokines+NERP-4(10-10 M)
													12	80	28.5714
													15.625	57.8947	29.2683
													14.6341	59.1837	33.3333
														54.5455	19.0476
														62.963	58.4906

## Sheet: Fig. 5
5b	Relative intensity in db/+ and db/db mouse islets					5c	Relative mRNA amount in db/+ and db/db mouse islets
	Insulin		NERP-4				Vgf		Ins1		Ins2
	db/+	db/db	db/+	db/db			db/+	db/db	db/+	db/db	db/+	db/db
	1.02	0.69	0.72	0.59			0.749	0.0675	1.3	0.00457	1.14	0.00822
	1.11	0.75	1.04	0.71			1.78	0.153	0.736	0.0852	0.831	0.236
	0.95	0.73	0.78	0.53			0.854	0.457	1.01	0.0517	1.16	0.075
	0.9	0.54	1.02	0.41			0.616	0.424	0.957	0.065	0.873	0.0635
	1.18	0.57	0.99	0.28
	0.95	0.57	0.88	0.46
	1.04	0.64	1.38	0.51
	1.05	0.66	1.19	0.75
	0.73	0.69	0.98	0.58
	1.09	0.67	1.09	0.49
	0.97	0.68	0.92	0.82
		0.72		0.93
		0.59		0.65
		0.7		0.75
		0.62		0.63
		0.7		0.41
		0.84		0.56
		0.8		0.47
		0.84		0.71
		0.65		0.53
		0.74		0.59
		0.74		0.55
		0.81		0.46
		0.86		0.55
		0.84		0.55

## Sheet: Fig. 6
6b	Blood glucose (mg/dl) in db/db mice							Plasma insulin (ng/ml) in db/db mice							6c	Blood glucose (mg/dl) in db/db mice						AUC (0-120 min)
	Saline			NERP-4 (600 nmol / Kg)				Saline			NERP-4 (600 nmol / Kg)					0 min	15 min	30 min	60 min	120 min		Saline	NERP-4
	0 week	1 week	2 weeks	0 week	1 week	2 weeks		0 week	1 week	2 weeks	0 week	1 week	2 weeks		Saline	217	412	481	446	369		22777.5	19432.5
	114	109	157	141	98	98		4.09861	4.96661	7.50023	3.92853	6.19823	3.58837			166	320	482	380	373		22275	18315
	117	176	257	116	102	124		4.01064	4.65577	6.61464	4.08688	4.4681	3.9168			268	481	499	425	400		24315	17925
	98	154	194	126	145	157		4.33907	4.3508	6.98999	5.0018	5.52377	4.39185			264	458	542	491	423		18562.5	17340
	102	122	188	120	152	208		4.17485	5.86393	4.47983	4.15726	4.93142	5.81115			260	467	506	516	407		23400	14567.5
	125	188	203	113	103	138		4.11034	4.97247	4.87864	6.9548	4.63818	4.63818			204	338	359	356	255		25155
	139	153	185	98	107	159		3.86402	5.14842	4.00477	4.87864	5.47685	5.5355			228	440	498	396	380		15242.5
	119	94	158	105	140	141		4.2335	4.44464	5.22466	4.45637	4.56193	4.28042
	78	90	201	90	135	126		3.94612	6.26274	4.38599	5.43486	5.14801	4.91983		NERP-4	158	362	423	391	293
	94	117	135	117	104	178		4.1114	5.148	5.5196	5.36966	4.39177	4.52867			162	374	412	379	345
	130	148	189	110	200	186		3.7333	5.3697	4.9329	4.64602	4.44392	4.54823			178	399	475	421	296
	128	133	178	101	111	111		4.2483	4.2809	4.8742	4.47	4.5026	4.40481			136	330	364	380	202
	97	135	180	121	147	199		4.118	4.3201	4.7764	4.17663	4.28094	4.15707			200	408	456	412	306
	129	266	171	107	128	158		4.4048	4.6004	4.7568	4.93287	4.97199	4.75033
	137	121	166	136	139	109		4.01365	5.82602	5.52613	4.31354	4.93939	4.44392
	102	118	185	138	239	184		4.53519	5.31099	4.14403	4.33961	4.47652	4.79596		6d	Plasma insulin (ng/ml) in db/db mice						AUC (0-60 min)
	100	155	137	139	114	201		3.95497	4.76989	3.73984	4.43088	4.6069	4.41784			0 min	15 min	30 min	60 min	120 min		Saline	NERP-4
	98	153	213	128	163	241		4.92635	4.34613	4.35265	4.35265	4.84812	4.52215		Saline	4.4952	4.4668	8.4834	8.9864	7.2721		173.042	152.002
	115	231	332	131	183	298		4.54171	4.53519	4.25486	4.1593	6.14231	4.23201			4.7573	5.4798	5.6003	4.651	9.7373		91.6455	235.202
	130	217	230	100	234	174		4.17913	4.34438	5.02521	4.04353	6.2018	4.13947			4.9222	5.9707	5.248	5.6923	8.9386		84.7433	152.746
	137	234	166	90	212	157		3.96761	5.04504	5.51436	4.09962	8.29058	6.84298			4.7682	5.9707	5.248	6.3676	6.5157		44.739	89.5507
	114	161	179	112	153	147		4.46336	4.11964	5.06487	4.17252	5.23013	4.92606			5.8404	6.5572	7.6294	6.3676	7.9493		52.824	247.825
	109	100	169	129	128	158		3.97422	6.32739	3.76269	4.13286	4.70793	4.86657			6.6046	9.6198	7.813	6.1722	8.0974		55.9815
	206	130	217	139	218	149		3.8949	4.43031	4.39065	4.03976	4.95379	5.29544			6.5039	9.217	16.2367	7.5406	9.1459		86.457
	129	159	166	109	176	162		5.84449	4.11462	4.92224	4.04588	4.28393	4.47315
	143	198	268	103	154	178		5.32185	4.53421	4.76822	4.43851	3.76865	5.30136		NERP-4	4.0489	5.1256	8.278	10.8401	6.422
	140	184	264	137	166	200		5.23352	4.10726	5.84043	3.90115	4.26921	5.76342			3.8364	8.0796	7.7396	7.274	6.4999
	149	175	260	109	134	208		4.49004	4.12199	6.60459	4.29865	5.29977	4.30952			5.2954	7.274	7.3332	10.4432	6.2492
	145	114	228					4.45324	4.8581	6.50389						4.4732	5.0526	6.3617	7.0311	7.3273
																4.3095	5.6805	6.2136	9.4185	12.2559
6f	Insulin granule number (/250 μm2) in db/db mouse β-cells								6g	Relative mRNA amount -Ins1 in db/db mouse islets
	Saline	NERP-4 (600 nmol / Kg)								Saline	NERP-4 (600 nmol / Kg)
	195	262								0.626	2.76
	135	264								1.36	1.29
	118	264								0.874	2.8
	165	211								1.07	5.05
	171	206								1.05	2.18
	111	198
		188							6h	Relative mRNA amount -Ins2 in db/db mouse islets
		175								Saline	NERP-4 (600 nmol / Kg)
										0.661	0.956
										1.62	2.55
										0.915	2.85
6f	Insulin granule diameter (nm) in db/db mouse β-cells									0.661	1.72
	Saline	NERP-4 (600 nmol / Kg)								1.14	1.52
	85	45
	130	245							6i	Relative mRNA amount -Iapp in db/db mouse islets
	105	135								Saline	NERP-4 (600 nmol / Kg)
	110	140								0.545	2.33
	40	170								1.45	3.59
	50	85								0.923	3.19
	110	130								0.576	2.17
	85	85								1.51	1.89
	185	55
	115	65							6j	Relative mRNA amount -Vgf in db/db mouse islets
	195	10								Saline	NERP-4 (600 nmol / Kg)
	370	145								0.978	1.98
	230	55								1.04	1.46
	90	260								1.09	1.36
	110	200								0.896	1.4
	170	50
	200	50							6k	Relative mRNA amount -Pdx-1 in db/db mouse islets
	235	40								Saline	NERP-4 (600 nmol / Kg)
	75	90								0.545674	1.56494
	165	270								0.868207	1.76065
	175	215								1.5012	3.8003
	265	60								1.33433	1.29784
	275	110								0.750597	3.90714
	350	140
	310	65							6l	Insulin content (ng/mg protein) in db/db mouse islets
	180	40								Saline	NERP-4 (600 nmol / Kg)
	155	100								80.5362	102.319
	215	170								80.8219	117.831
	95	110								78.233	85.9323
	85	90								86.8906	83.7195
	175	25								10.1457	86.5499
	85	220								3.3054	85.2187
	215	370								110.369	111.892
	255	165								90.928	94.3374
	145	140								103.187	130.541
	130	70								84.1828	105.005
	285	290
	255	155							6n	Ki67-positive cell number per islet in db/db mouse islets
	280	175								Saline	NERP-4 (600 nmol / Kg)
	170	165								0.28	0.490196
	355	85								0.208333	0.5
	265	150								0.148936	0.809524
	465	110
	250	75							6o	Insulin intensity (area pixel)
	340	70								Saline	NERP-4 (600 nmol / Kg)
	120	50								11.36	19.291
	165	210								22.584	26.011
	160	105								16.298	24.63
	200	95								14.307	19.077
	310	45								11.461	26.692
	410	285								12.698	27.125
	110	50								14.725	24.877
	165	125								27.552	29.492
	50	95								31.346	26.973
	55	160								25.175	25.758
	40	125								13.993	19.469
	40	185								20.677	25.717
	135	170								8.015	31.401
	45	160								12.971	20.875
	180	90								17.285	11.889
	170	115								15.987	15.793
	130	155								8.615	21.683
	170	50								13.137	23.184
	130	130								22.973	12.997
	105	90								20.876	19.615
	145	210								24.358	29.599
	140	135								13.809	37.315
	190	85								25.636	29.131
	90	135								20.126	9.65
	130	160								14.122	9.992
	260	120								24.989	19.019
	80	95								15.33	14.515
	225	125								21.856	28.264
	115	220								30.576	29.002
	65	265								21.554	19.808
	40	95								17.536	32.595
	205	150								13.739	19.878
	95	150								14.562	18.637
	35	185								11.068	26.22
	95	120								20.023	12.072
	120	115								21.529	11.817
	55	90								10.912	19.69
	120	185								10.465	12.498
	140	145								12.045	28.784
	75	215								13.131	37.592
	140	45								17.73	9.533
	185	80								13.842	8.43
	165	40								25.995	23.456
	135	35								14.94	28.714
	155	250								12.845	19.844
	205	135								15.627	15.338
	225	300								12.834	28.143
	230	100								9.661	29.518
	190	75								20.374	18.266
	270	205								12.479	24.966
	120	110								12.74	36.957
	355	60								4.426	19.965
	265	145								8.504	28.301
	285	15								5.529	27.556
	235	25								7.333	17.925
	215	225								14.264	18.592
	60	170								10.375	17.19
	190	65								5.536	16.159
	145	145								5.806	16.52
	135	145
	110	120
	105	45
	165	65
	180	90
	165	190
	85	95
	60	180
	110	180
	155	140
	155	300
	180	255
	60	105
	190	120
	95	60
	150	100
	110	100
	90	70
	90	85
	300	190
	205	150
	160	150
	40	220
	280	200
	370	65
	230	115
	70	90
	230	60
	230	80
	145	85
	115	70
	155	290
	250	130
	200	95
	85	110
	140	95
	330	245
	380	105
	25	65
	120	250
	205	185
	355	125
	250	180
	210	80
	190	50
	260	50
	175	250
	245	165
	155	145
	155	55
	165	65
	370	105
	205	95
	170	165
	150	60
	200	270
	140	200
	270	175
	35	225
	40	170
	190	135
	255	130
	315	165
	295	35
	170	80
	145	165
	90	110
	340	135
	95	140
	190	85
	140	205
	240	95
	105	75
	80	105
	265	170
	355	165
	40	135
	55	80
	240	175
	220	70
	90	155
	405	145
	220	95
	200	85
	350	135
	90	195
	350	160
	245	145
	115	75
	130	100
	85	145
	60	175
	100	140
	75	130
	150	145
	70	110
	70	60
	180	120
	100	130
	60	105
	50	210
	15	95
	50	265
	70	85
	85	265
	65	195
	75	195
	50	185
	45	260
	80	110
	25	85
	85	155
	55	130
	50	185
	155	125
	20	95
	90	245
	75	275
	165	155
	155	120
	25	175
	85	110
	150	115
	400	125
	205	90
	110	90
	110	240
	140	115
	85	245
	70	185
	65	195
	125	110
	35	230
	70	165
	30	65
	155	205
	105	245
	90	150
	75	50
	100	140
	60	190
	35	170
	70	70
	90	160
	95	150
	140	110
	165	220
	85	195
	235	160
	45	260
	200	135
	115	155
	110	145
	105	180
	245	230
	125	75
	275	120
	85	85
	105	355
	110	165
	90	200
	60	140
	170	345
	95	55
	165	45
	80	205
	140	165
	195	140
	210	115
	205	145
	90	210
	160	175
	235	205
	60	65
	70	200
	45	130
	120	210
	95	105
	210	80
	205	120
	180	125
	75	265
	105	100
	80	165
	100	170
	55	200
	60	110
	65	100
	175	145
	170	235
	125	295
	55	245
	65	125
	90	75
	75	110
	100	190
	185	260
	110	150
	145	165
	70	130
	190	105
	105	110
	140	110
	170	220
	220	150
	65	80
	120	125
	70	120
	80	130
	130	145
	95	165
	60	125
	95	100
	70	150
	105	130
	110	90
	135	130
	165	60
	190	225
	20	150
	70	85
	220	80
	90	115
	110	150
	150	160
	135	165
	65	200
	90	215
	75	285
	290	70
	45	60
	265	240
	125	65
	65	200
	120	570
	170	135
	135	90
	60	125
	100	320
	490	95
	120	155
	140	155
	295	185
	70	260
	140	225
	80	130
	125	270
	120	250
	110	215
	445	100
	255	45
	145	110
	285	150
	280	225
	230	150
	205	425
	245	180
	200	180
	90	115
	65	135
	165	235
	130	75
	180	210
	215	260
	185	190
	225	115
	55	105
	115	100
	55	260
	85	140
	170	140
	125	220
	100	165
	35	120
	410	75
	90	180
	150	265
	90	90
	70	100
	55	195
	195	65
	80	185
	65	110
	60	75
	75	125
	90	115
	155	125
	125	215
	45	185
	100	105
	205	110
	85	100
	105	250
	155	265
	130	140
	180	280
	40	280
	140	125
	105	175
	180	150
	80	155
	65	180
	105	220
	90	220
	320	415
	95	135
	125	180
	65	55
	85	235
	220	135
	225	185
	90	150
	160	160
	45	355
	35	145
	65	160
	85	210
	145	340
	65	195
	100	250
	70	170
	80	190
	130	85
	85	180
	155	175
	65	305
	140	185
	110	135
	115	195
	95	380
	80	215
	110	150
	80	125
	70	275
	140	225
	50	185
	75	175
	45	135
	35	110
	130	225
	55	230
	160	135
	105	140
	135	125
		235
		320
		100
		80
		295
		120
		160
		190
		165
		215
		150
		140
		160
		110
		115
		65
		60
		145
		135
		110
		200
		90
		130
		280
		135
		140
		210
		215
		240
		70
		105
		95
		65
		240
		105
		220
		90
		165
		160
		210
		110
		170
		30
		85
		240
		150
		65
		260
		160
		185
		190
		165
		175
		190
		145
		190
		275
		230
		285
		140
		225
		215
		110
		85
		75
		145
		180
		145
		140
		105
		125
		195
		115
		160
		75
		170
		145
		265
		145
		80
		100
		145
		195
		90
		115
		85
		195
		80
		55
		75
		130
		85
		150
		100
		45
		105
		130
		170
		80
		180
		90
		85
		70
		160
		100
		115
		130
		60
		90
		295
		200
		150
		370
		130
		105
		170
		115
		70
		180
		125
		190
		55
		130
		55
		170
		105
		90
		115
		55
		150
		90
		70
		55
		140
		140
		95
		165
		170
		135
		115
		200
		135
		155
		130
		160
		90
		120
		80
		135
		100
		115
		105
		155
		135
		180
		170
		135
		145
		205
		125
		85
		120
		75
		145
		70
		160
		105
		155
		130
		110
		120
		145
		145
		90
		145
		115
		160
		120
		135
		190
		95
		105
		100
		395
		290
		205
		225
		560
		270
		260
		440
		175
		255
		155
		155
		135
		100
		130
		150
		100
		110
		140
		175
		290
		140
		115
		175
		160
		235
		355
		110
		105
		205
		140
		105
		330
		140
		200
		125
		115
		120
		230
		120
		205
		235
		120
		90
		85
		140
		185
		195
		165
		240
		230
		135
		160
		155
		110
		100
		75
		245
		220
		150
		145
		165
		275
		255
		140
		130
		125
		245
		205
		75
		130
		150
		120
		265
		100
		280
		185
		125
		130
		120
		110
		75
		110
		100
		140
		215
		105
		205
		185
		175
		160
		235
		100
		105
		145
		70
		190
		190
		180
		135
		165
		155
		120
		145
		330
		130
		95
		100
		160
		285
		235
		215
		180
		155
		175
		135
		285
		235
		130
		105
		115
		240
		135
		150
		110
		110
		195
		230
		280
		95
		120
		235
		250
		235
		215
		90
		130
		255
		220
		205
		255
		205
		80
		150
		140
		285
		210
		240
		115
		270
		145
		145
		190
		180
		140
		120
		185
		185
		195

## Sheet: Fig. 7
7b	Mitochondria number (/250 μm2) in db/db mouse β-cells						7c	Mitochondria size (μm2) in db/db mouse β-cells						7f	Relative protein level -CHOP in db/db mouse islets						7f	Relative protein level -SOD2 in db/db mouse islets
	Saline	NERP-4 (600 nmol / Kg)						Saline	NERP-4 (600 nmol / Kg)						Saline	NERP-4 (600 nmol / Kg)						Saline	NERP-4 (600 nmol / Kg)
	9	14						0.379	1.576						0.966558	0.671257						1.07811	1.54099
	9	15						0.18	0.666						1.04312	0.651199						1.08752	1.48915
	18	12						0.232	0.808						0.907108	0.662965						0.933208	1.32022
	13	14						0.288	0.497						1.08322	0.616476						0.901164	1.32031
	6	17						0.254	0.155
	9	21						0.387	0.416
	21	27						0.734	0.57
	9	31						0.27	0.15
	8	13						0.322	0.378
	4	35						0.165	0.733
	14	12						0.285	0.257
	12	24						0.294	0.513
	12	31						0.682	0.167
	16	29						0.191	1.941
	10	24						0.666	1.32
	8	17						0.759	0.755
	3	21						0.418	0.488
	8	18						0.635	0.251
	7	8						0.24	0.38
	6							0.137	0.428
	10							0.389	0.214
	7							0.183	0.135
	9							0.284	0.569
	17							1.057	0.502
	21							0.159	0.245
	15							0.583	0.102
	19							0.587	0.057
	17							0.214	0.081
								0.359	0.181
7d	Mitophagic vacuoles/cell in db/db mouse β-cells							0.381	0.514
	Saline	NERP-4 (600 nmol / Kg)						0.158	0.121
	3	8						0.509	0.229
	2	7						0.257	0.543
	4	11						0.413	0.173
	2	5						0.544	0.112
	3	4						0.557	0.306
	2	13						0.443	0.482
	3	5						0.352	0.34
	4	9						0.259	0.129
	1	8						0.223	0.352
	1	6						0.936	0.141
	4	7						0.136	1.371
	3	11						0.642	0.176
								0.686	0.73
7e	Relative mRNA amount -Pgc1α in db/db mouse islets							0.536	0.235
	Saline	NERP-4 (600 nmol / Kg)						0.523	0.127
	1.509	30.4						0.749	0.152
	4.639	48.63						0.346	0.484
	0.265	58.64						0.511	0.181
	0.5962							0.347	0.116
	0.1298							0.328	0.184
								0.638	0.167
7e	Relative mRNA amount -Drp1 in db/db mouse islets							0.756	0.513
	Saline	NERP-4 (600 nmol / Kg)						0.742	0.075
	0.465116	6.97674						0.762	1.223
	1.16279	3.48837						0.185	0.147
	0.581395	8.13954						0.131	0.178
	2.32558	8.13954						0.496	0.264
	0.465116	11.6279						0.443	0.206
								0.082	0.415
7e	Relative mRNA amount -Mfn1 in db/db mouse islets							0.289	0.293
	Saline	NERP-4 (600 nmol / Kg)						0.172	0.443
	0.217391	3.26087						0.131	0.128
	3.26087	3.26087						0.182	0.142
	0.326087	3.26087						0.232	0.213
	1.08696	3.26087						0.161	0.492
	0.108696	5.43478						0.171	0.133
								0.216	0.056
7e	Relative mRNA amount -Park2 in db/db mouse islets							0.057	0.235
	Saline	NERP-4 (600 nmol / Kg)						0.049	0.397
	0.0977899	2.9337						0.122	0.111
	1.9558	1.9558						0.204	0.062
	0.48895	3.9116						0.255	0.22
	1.9558	3.9116						0.182	0.349
	0.501662	7.8232						0.118	0.146
								0.402	0.253
7e	Relative mRNA amount -Pink1 in db/db mouse islets							0.086	0.082
	Saline	NERP-4 (600 nmol / Kg)						0.091	0.29
	0.689655	3.44828						0.145	0.1
	0.689655	4.31034						0.111	0.183
	1.72414	4.31034						0.175	0.423
	1.72414	4.31034						0.151	0.22
	0.172414	5.17241						0.436	0.118
								0.684	0.171
								0.137	0.097
								0.453	0.041
								0.175	0.299
								0.271	0.226
								0.138	0.089
								0.12	0.122
								0.35	0.087
								0.283	0.419
								0.199	0.22
								0.217	0.424
								0.129	0.103
								0.091	0.335
								0.116	0.256
								0.261	0.419
								0.437	0.08
								0.199	0.686
								0.543	0.487
								0.273	0.14
								0.474	0.131
								0.736	0.22
								0.282	0.108
								0.967	0.048
								0.248	0.229
								0.223	0.096
								0.801	0.185
								0.37	0.136
								0.491	0.102
								0.216	0.057
								0.254	0.114
								0.896	0.089
								0.916	0.12
								0.479	0.106
								0.384	0.044
								0.378	0.092
								0.296	0.181
								0.203	0.162
								0.477	0.117
								0.32	0.112
								0.176	0.106
								0.116	0.061
								0.219	0.089
								0.18	0.07
								0.314	0.039
								0.183	0.051
								0.335	0.034
								0.392	0.065
								0.217	0.128
								0.478	0.149
								0.995	0.2
								0.346	0.106
								0.359	0.116
								0.178	0.6
								0.202	0.352
								0.207	0.134
								0.264	0.136
								0.229	0.221
								0.284	0.193
								0.225	0.122
								0.227	0.139
								0.298	0.166
								0.666	0.206
								0.143	0.069
								0.282	0.029
								0.404	0.041
								0.283	0.37
								0.256	0.128
								0.207	0.164
								0.598	0.155
								0.421	0.178
								0.457	0.134
								0.551	0.333
								0.346	0.185
								0.314	0.201
								0.462	0.177
								0.181	0.22
								0.203	0.223
								0.33	0.324
								0.465	0.523
								0.517	0.385
								0.167	0.293
								0.395	0.197
								0.21	0.372
								0.818	0.162
								0.326	0.092
								1.414	0.164
								0.526	0.462
								0.485	0.21
								0.271	0.292
								0.422	0.191
								0.239	0.618
								0.567	0.659
								0.451	0.268
								0.475	0.189
								0.12	0.312
								0.488	0.479
								0.133	0.399
								0.363	0.321
								0.492	0.384
								0.282	0.268
								0.621	0.554
								0.182	0.112
								0.391	0.163
								0.51	0.566
								0.305	0.12
								0.366	0.104
								0.759	0.115
								0.53	0.461
								0.301	0.154
								0.362	0.178
								0.134	0.156
								0.223	0.256
								0.723	0.21
								0.44	0.119
								0.244	0.205
								0.288	0.212
								0.789	0.09
								0.546	0.063
								0.345	0.08
								0.294	0.129
								0.251	0.133
								0.183	0.331
								0.297	0.113
								0.623	0.15
								0.415	0.191
								0.279	0.529
								0.65	0.277
								0.399	0.294
								0.339	0.177
								0.56	0.138
								0.195	0.13
								0.38	0.464
								0.407	0.18
								0.513	0.157
								0.246	0.222
								0.252	0.421
								0.187	0.297
								0.393	0.26
								0.32	0.329
								0.387	0.204
								0.454	0.149
								0.218	0.091
								0.164	0.183
								0.185	0.481
								0.354	0.152
								0.167	0.117
								0.216	0.602
								0.346	0.291
								0.434	0.133
								0.369	0.234
								0.222	0.082
								0.222	0.507
								0.15	0.128
								0.327	0.211
								0.196	0.193
								0.141	0.667
								0.317	0.116
								0.254	0.229
								0.164	0.472
								0.198	0.221
								0.249	0.207
								0.368	0.493
								0.412	0.184
								0.242	0.168
								0.136	0.122
								0.18	0.18
								0.201	0.231
								0.491	0.117
								0.492	0.122
								0.155	0.218
								0.237	0.261
								0.334	0.212
								0.305	0.124
								0.363	0.698
								0.213	0.318
								0.229	0.119
								0.306	0.058
								0.335	0.116
								0.165	0.073
								0.383	0.292
								0.189	0.181
								0.32	0.053
								0.558	0.283
								0.211	0.711
								0.308	0.602
								0.287	0.452
								0.297	0.12
								0.609	0.427
								0.38	1.026
								0.255	0.257
								0.206	0.109
								0.238	0.651
								0.313	0.183
								0.359	0.425
								0.387	1.008
								0.403	0.374
								0.368	0.872
								0.149	0.895
								0.079	0.11
								0.301	0.209
								0.216	0.12
								0.302	0.355
								0.393	0.191
								0.258	0.112
								0.416	0.376
								0.293	0.074
								0.486	0.268
								0.44	0.219
								0.205	0.354
								0.474	0.316
								0.376	0.218
								0.414	0.61
								1.088	0.357
								0.483	0.151
								0.41	0.224
								0.409	0.2
								0.422	0.321
								0.305	0.134
								0.145	0.036
								0.738	0.121
								0.851	0.157
								0.335	0.191
								0.403	0.228
								0.452	0.145
								0.07	0.159
								0.353	0.137
								0.802	0.166
								0.22	0.221
								0.521	0.27
								0.406	0.277
								0.513	0.185
								0.648	0.181
								0.602	0.27
									0.315
									0.334
									0.45
									0.242
									0.159
									0.157
									0.726
									0.176
									0.141
									0.156
									0.269
									0.216
									0.209
									0.297
									0.118
									0.461
									0.186
									0.169
									0.212
									0.177
									0.162
									0.161
									0.166
									0.456
									0.208
									0.366
									0.222
									0.278
									0.653
									0.402
									0.342
									0.272
									0.174
									0.358
									0.108
									0.265
									0.532
									0.384
									0.152
									0.393
									0.495
									0.053
									0.113
									0.051
									0.25
									0.255
									0.127
									0.193
									0.75
									0.172
									0.083
									0.275
									0.276
									0.163
									0.216
									0.131
									0.102
									0.384
									0.121
									0.178
									0.14
									0.237
									0.427
									0.158
									0.531
									0.089

## Sheet: Fig. 8
8c	[125I]-Y-NERP-4[8-19] binding (CPM/4 ug membrane protein) in HEK293 cells
	mock	SNAT2 OE	SNAT2 OE+unlabelled NERP-4×500
	218	673	281
	219	630	243
	186	594	219
	117	600	232
8d	[125I]-Y-NERP-4[8-19] binding (CPM/5×104 cells) in HEK293 cells
nM	mock				SNAT2 OE				SNAT2 OE+unlabelled NERP-4×500
0	0	0	0	0	0	0	0	0	0	0	0	0
0.5	0	5	0	0	46	104	43	69	0	57	8	7
1	14	0	0	6	124	130	112	85	75	48	40	39
2	0	10	74	100	315	197	204	210	110	148	109	189
5	131	163	89	20	414	527	699	420	231	351	204	337
8e	mRNA expression level (/Gapdh) in male mouse islets						mRNA expression level (/Gapdh) in MIN6-K8 cells
	Snat1	Snat2	Snat3	Snat4	Snat5		Snat1	Snat2	Snat3	Snat4	Snat5
	0.0043617	0.8	0.108085	0.740425	0.0434043		0.011326	0.601105	0.00105856	1.11602	1.9779
	0.00379745	0.791489	0.179149	0.553191	0.0468085		0.00986077	1.18232	0.00166851	2.01105	8.98343e-06
	0.00579574	1.08511	0.188085	0.634043	0.0685106		0.0150497	1.17127	0.00154696	1.53591	8.43094
	0.00439149	0.859575	0.186808	0.438298	0.0514894		0.0114033	1.06188	0.00149171	1.62431	3.02762
	0.00433192	1.46383	0.510638	0.821277	0.136596		0.0114807	0.983425	0.00209945	1.74586	8.43094
8f	[125I]-Y-NERP-4[8-19] binding (CPM/5×104 cells)in HEK293 cells
nM	mock				SNAT2 OE				SNAT3 OE				SNAT4 OE				SNAT5 OE
0.5	26	20	31	23	87	88	46	47	38	27	24	75	32	18	17	21	24	22	24	15
1	30	25	24	29	78	88	54	100	35	35	28	26	23	19	27	24	16	17	23	18
2	22	31	28	33	92	144	102	94	59	35	31	28	19	28	19	23	78	20	37	24
4	38	44	28	39	130	160	152	186	75	30	51	74	26	27	25	24	40	20	27	26
8	48	46	57	100	178	238	212	142	105	86	59	43	28	102	31	32	85	34	55	18
16	119	72	99	65	181	193	247	236	102	45	40	52	62	17	37	75	39	64	85	36

## Sheet: Fig. 9a-j
9a	[14C]-L-Gln uptake (pmol/mg protein) in human islets							9b	[14C]-L-Gln uptake (pmol/mg protein/5 min) in mouse islets						9c	[14C]-L-Gln uptake (pmol/mg protein) in MIN6-K8 cells							9d	[14C]-L-Ala uptake (pmol/mg protein/5 min) in MIN6-K8 cells
	Control			NERP-4 (10-10M)					Control		NERP-4 (10-8M)					Control			NERP-4 (10-10M)					Control		NERP-4 (10-10M)
	2 min	5 min	10 min	2 min	5 min	10 min			0.997346		4.22157					2 min	5 min	10 min	2 min	5 min	10 min			18.9628		21.6826
	0.433789	0.800503	1.32764	0.930668	2.2803	2.42036			3.72463		4.19611					3.547	7.117	11.219	6.721	16.045	25.801			18.9476		28.3592
	0.453276	0.852945	1.88295	1.00632	2.01727	3.14769			1.19585		3.6062					3.427	7.258	14.459	8.407	15.613	26.373			21.0508		30.3309
	0.428495	0.916512	1.36319	1.02729	1.66811	2.76576			2.61103		5.57301					3.617	8.532	11.761	7.584	15.302	27.016			21.8763		22.7407
	0.348122	1.10783	1.17215	0.774145	1.83142	2.49367			4.89147		3.96061					3.086	8.923	12.082	6.982	16.005	23.864
									1.68624
9e	[14C]-L-Gln uptake (pmol/mg protein/2 min) in MIN6-K8 cells						9f	[14C]-L-Ala uptake (pmol/mg protein/2 min) in MIN6-K8 cells						9g	[14C]-L-Gln uptake (pmol/mg protein/2 min) in MIN6-K8 cells						9h	[14C]-L-Ala uptake (pmol/mg protein/2 min) in MIN6-K8 cells
	siSCR		siSnat2					siSCR		siSnat2					Control		MeAIB (10 mM)					Control		MeAIB (10 mM)
	Control	NERP-4	Control	NERP-4				Control	NERP-4	Control	NERP-4				Control	NERP-4	Control	NERP-4				Control	NERP-4	Control	NERP-4
	5.31	6.02	4.33	4.29				2.57	3.13	2.02	1.86				8.3	8.7	6.6	6.55				3.13	3.85	2.14	2.49
	5.24	6.12	4.63	4.71				2.75	3.13	1.79	1.68				7.78	9.6	6.58	6.67				3.24	4.28	1.86	1.76
	5.15	6.23	4.66	4.38				2.91	3.02	1.84	1.64				8.2	10.17	6.83	6.9				3.72	4.63	1.74	1.8
	5.15	6.66	4.38	4.76				2.84	3.55	2.05	2.11				8.46	9.35	6.9	6.92				3.38	4.53	2.25	1.87
9i	Fura-2 ratio (340/380 nm) (% of baseline) in siSnat2-MIN6-K8 cells																	iAUC of Fura-2 ratio (%, 9-20 min)
Time (10sec/interval)	Control								NERP-4 (10-10M)									16.7 mM glucose		16.7 mM glucose+NERP-4 (10-10M)
2.8 mM Glucose 1	98.6205	99.7208	101.717	99.8619	99.6424	95.9024	101.236	100.583	102.796	99.9467	100.601	99.6141	101.086	100.634	98.8348	97.4787		177.268		156.812
2	94.0093	95.7319	95.2562	95.4563	95.2685	97.5559	96.7343	96.4192	98.3796	95.8243	95.0124	94.3713	97.2857	96.6193	99.9579	98.8326		169.555		197.229
3	98.6205	94.4723	95.2562	93.9877	95.2685	97.5559	96.7343	96.4192	98.3796	95.8243	95.0124	99.6141	96.2723	95.6023	98.8348	98.8326		189.016		214.846
4	99.8848	94.4723	102.914	101.422	95.2685	97.5559	96.7343	102.445	98.3796	95.8243	95.0124	99.6141	97.2857	95.6023	98.8348	98.8326		143.783		223.845
5	94.0093	94.4723	99.8469	95.4563	95.2685	97.5559	96.7343	96.4192	97.0852	95.8243	95.0124	94.3713	97.2857	95.6023	98.8348	98.8326		202.101		149.511
6	99.8848	95.7319	98.6582	99.8619	95.2685	101.04	96.7343	96.4192	97.0852	95.8243	95.0124	94.3713	97.2857	95.6023	99.9579	100.225		129.596		214.421
7	102.513	102.416	105.394	103.032	97.6804	101.04	98.631	98.2385	99.7091	97.2985	96.1854	101.567	99.3779	97.6583	101.107	101.656		255.874		245.566
8	101.182	97.0256	96.3639	101.422	97.6804	101.04	96.7343	102.445	98.3796	97.2985	97.3877	96.2217	99.3779	97.6583	101.107	101.656		131.977		191.825
9	99.0908	99.7208	99.8469	100.151	100.218	108.812	100.604	100.128	102.479	102.007	101.182	100.149	102.691	100.913	103.486	104.646
10	97.7696	97.0256	99.8469	98.5355	98.9327	106.759	98.631	98.2385	101.075	98.8188	99.8848	98.1461	100.458	98.7198	95.7854	97.0632
11	100.448	101.125	101.064	100.151	101.536	104.782	102.657	102.091	103.922	96.0061	103.88	101.182	97.556	102.047	99.2064	98.4906
12	97.7696	98.3547	99.8469	98.5355	100.218	104.782	100.604	100.128	101.075	94.4822	99.8848	99.1375	101.562	99.8046	96.8992	97.0632
13	103.88	98.3547	98.6582	104.694	97.6804	102.877	98.631	98.2385	99.7091	98.8188	98.6205	102.573	100.458	98.7198	102.282	103.13
14	99.0908	101.125	99.8469	100.151	100.218	101.04	100.604	100.128	101.075	102.007	99.8848	99.1375	96.4839	100.913	99.2064	98.4906
15	97.7696	98.3547	96.3639	98.5355	98.9327	101.04	98.631	98.2385	99.7091	100.387	98.6205	98.1461	100.458	98.7198	96.8992	103.13
16	100.448	101.125	99.8469	100.151	101.536	104.782	102.657	102.091	102.479	103.679	101.182	101.182	98.6521	102.047	99.2064	99.9606
17	99.0908	101.125	97.4976	98.5355	100.218	94.304	100.604	100.128	99.7091	96.0061	101.182	99.1375	101.562	100.913	99.2064	98.4906
18	99.0908	101.125	99.8469	98.5355	100.218	92.6496	100.604	100.128	101.075	102.007	99.8848	100.149	97.556	100.913	99.2064	98.4906
19	97.7696	99.7208	99.8469	98.5355	100.218	99.2674	98.631	98.2385	97.0852	100.387	98.6205	99.1375	100.458	99.8046	98.0392	97.0632
20	99.0908	101.125	99.8469	100.151	102.89	101.04	100.604	102.091	99.7091	103.679	99.8848	101.182	102.691	102.047	99.2064	99.9606
21	100.448	102.57	103.591	101.82	101.536	101.04	100.604	100.128	99.7091	103.679	101.182	101.182	98.6521	102.047	99.2064	99.9606
22	100.448	102.57	101.064	101.82	102.89	94.304	102.657	102.091	99.7091	103.679	105.284	102.236	105.024	102.047	100.402	99.9606
23	100.448	101.125	99.8469	100.151	101.536	94.304	100.604	100.128	99.7091	103.679	103.88	101.182	98.6521	100.913	99.2064	99.9606
24	100.448	102.57	99.8469	101.82	102.89	94.304	102.657	102.091	101.075	103.679	106.726	102.236	103.844	102.047	100.402	99.9606
25	100.448	102.57	99.8469	100.151	101.536	101.04	100.604	100.128	99.7091	103.679	102.513	101.182	102.691	100.913	100.402	106.208
26	100.448	102.57	99.8469	100.151	101.536	99.2674	100.604	100.128	99.7091	103.679	101.182	101.182	97.556	100.913	99.2064	99.9606
27	106.726	102.57	101.064	100.151	102.89	99.2674	100.604	100.128	99.7091	103.679	101.182	102.236	103.844	102.047	105.98	99.9606
28	100.448	102.57	99.8469	101.82	102.89	101.04	102.657	102.091	99.7091	97.58	101.182	102.236	98.6521	102.047	100.402	99.9606
29	108.209	104.056	103.591	103.546	104.28	102.877	102.657	102.091	101.075	105.407	102.513	103.312	105.024	103.207	101.626	99.9606
30	101.843	104.056	103.591	101.82	104.28	101.04	102.657	102.091	101.075	99.2064	102.513	103.312	99.7732	103.207	107.272	101.475
16.7 mM Glucose 31	101.843	102.57	102.312	101.82	104.28	101.04	100.604	102.091	101.075	105.407	101.182	103.312	99.7732	102.047	101.626	101.475
32	101.843	102.57	101.064	101.82	105.709	94.304	102.657	102.091	101.075	100.888	102.513	104.411	99.7732	103.207	102.881	101.475
33	100.448	102.57	99.8469	100.151	102.89	99.2674	100.604	102.091	99.7091	105.407	101.182	102.236	98.6521	100.913	100.402	99.9606
34	101.843	102.57	101.064	101.82	102.89	101.04	100.604	102.091	101.075	105.407	101.182	103.312	105.024	102.047	101.626	107.817
35	100.448	101.125	99.8469	101.82	102.89	99.2674	100.604	102.091	99.7091	99.2064	101.182	102.236	105.024	102.047	101.626	101.475
36	103.278	104.056	102.312	101.82	105.709	101.04	102.657	104.133	101.075	100.888	102.513	104.411	100.92	102.047	102.881	103.036
37	108.209	101.125	99.8469	101.82	104.28	101.04	102.657	104.133	102.479	107.193	102.513	103.312	105.024	102.047	107.272	99.9606
38	109.733	102.57	101.064	103.546	107.177	104.782	102.657	104.133	102.479	100.888	103.88	104.411	106.231	102.047	108.596	107.817
39	101.843	101.125	102.312	103.546	105.709	101.04	102.657	104.133	102.479	107.193	105.284	104.411	99.7732	102.047	108.596	106.208
40	101.843	101.125	103.591	101.82	104.28	101.04	100.604	102.091	101.075	99.2064	103.88	103.312	99.7732	102.047	101.626	99.9606
41	104.753	105.587	109.043	107.179	110.239	99.642	107.025	108.472	105.407	104.428	106.726	109.051	104.524	100.049	106.838	104.646
42	106.271	105.587	109.043	107.179	103.755	99.642	107.025	108.472	106.934	106.293	106.726	109.051	105.784	106.85	106.838	104.646
43	106.271	99.7208	110.497	107.179	103.755	108.812	107.025	101.692	106.934	106.293	108.209	109.051	104.524	101.226	108.225	106.307
44	104.753	104.056	107.627	105.331	103.755	108.812	104.795	106.258	105.407	104.428	108.209	107.853	104.524	98.8989	106.838	104.646
45	106.271	99.7208	109.043	107.179	105.258	103.549	107.025	101.692	100.644	106.293	108.209	109.051	105.784	101.226	109.649	106.307
46	106.271	99.7208	111.99	107.179	105.258	101.558	107.025	101.692	100.644	106.293	109.733	109.051	105.784	100.049	109.649	106.307
47	107.834	101.209	115.101	109.093	106.806	115.474	109.352	101.692	108.507	108.225	112.913	111.53	107.074	102.431	111.111	108.022
48	107.834	107.163	113.525	109.093	106.806	107.776	109.352	103.856	102.124	108.225	112.913	111.53	107.074	102.431	111.111	108.022
49	107.834	101.209	110.497	107.179	105.258	108.812	107.025	108.472	106.934	106.293	112.913	110.277	105.784	101.226	109.649	106.307
50	107.834	108.786	102.431	109.093	106.806	101.558	109.352	103.856	106.934	108.225	118.046	111.53	107.074	102.431	111.111	108.022
51	107.834	102.743	102.431	109.093	111.837	101.558	107.025	108.472	106.934	108.225	114.574	111.53	107.074	102.431	111.111	108.022
52	109.444	110.46	103.665	111.076	108.4	103.549	109.352	103.856	108.507	110.229	116.284	114.123	109.751	103.665	114.155	109.793
53	111.102	104.323	106.225	113.133	110.043	105.621	111.782	106.114	110.126	112.309	121.735	115.466	109.751	106.225	117.371	111.623
54	109.444	102.743	103.665	111.076	108.4	101.558	109.352	103.856	108.507	110.229	119.862	112.812	108.395	103.665	114.155	109.793
55	109.444	104.323	106.225	111.076	108.4	101.558	111.782	103.856	110.126	112.309	116.284	114.123	109.751	106.225	115.741	109.793
56	111.102	105.953	107.553	111.076	108.4	101.558	111.782	106.114	103.648	112.309	123.667	109.051	109.751	107.553	117.371	109.793
57	112.811	107.635	113.213	113.133	111.736	105.621	114.322	108.472	106.838	116.713	121.735	111.679	112.565	113.213	119.048	113.515
58	112.811	105.953	124.699	106.062	111.736	103.549	116.981	106.114	110.229	116.713	123.667	111.679	111.14	124.699	112.434	113.515
59	111.102	105.953	137.609	113.133	110.043	103.549	114.322	103.856	127.215	119.048	123.667	116.841	109.751	137.609	119.048	113.515
60	111.102	121.382	139.726	113.133	110.043	118.007	109.182	108.281	127.215	116.713	121.735	110.35	111.14	139.726	119.048	113.515
61	111.102	130.399	137.609	111.076	110.043	120.629	111.782	111.42	129.447	121.477	121.735	115.466	111.14	137.609	119.048	113.515
62	111.102	129.658	144.162	113.133	110.043	120.629	114.322	116.485	125.059	121.477	125.662	115.466	111.14	144.162	119.048	113.515
63	112.811	133.363	141.91	115.268	110.043	120.629	114.322	122.031	136.638	119.048	125.662	116.841	111.14	141.91	119.048	115.472
64	112.811	123.155	139.726	117.485	111.736	120.629	119.766	127.024	129.447	121.477	129.85	111.679	112.565	139.726	119.048	117.498
65	114.574	126.777	144.162	117.485	111.736	120.629	116.981	122.031	136.638	119.048	121.735	111.679	114.026	144.162	120.773	121.77
66	116.392	129.658	144.162	122.184	113.482	123.371	119.766	122.031	134.154	124.008	125.662	114.436	115.527	144.162	122.549	124.025
67	112.811	124.021	133.562	117.485	111.736	114.319	116.981	124	131.758	121.477	121.735	113.041	117.067	133.562	120.773	119.596
68	116.392	126.777	129.746	117.485	113.482	123.371	119.766	122.031	156.25	140.542	123.667	114.436	115.527	129.746	122.549	117.498
69	114.574	125.954	120.106	115.268	113.482	119.516	114.322	118.277	119.008	119.048	119.862	113.041	108.025	117.866	115.741	115.472
70	112.811	124.021	108.707	113.133	111.736	116.86	114.322	116.485	117.119	116.713	116.284	111.679	106.64	114.723	114.063	113.515
71	112.811	117.914	107.218	113.133	113.482	116.86	114.322	116.485	122.975	116.713	116.284	113.041	106.64	114.723	115.741	113.515
72	112.811	121.382	110.497	113.133	111.736	120.629	111.782	117.545	115.289	114.469	114.574	118.248	112.565	113.213	120.773	113.515
73	112.811	117.914	104.359	111.076	111.736	114.319	111.782	115.816	113.515	114.469	107.834	113.041	112.565	113.213	120.773	111.623
74	112.811	123.155	104.359	106.062	111.736	114.319	111.782	113.058	106.838	114.469	107.834	113.041	108.025	113.213	114.063	113.515
75	112.811	125.954	111.99	111.076	111.736	119.516	109.352	113.058	111.795	114.469	112.913	119.69	112.565	111.743	120.773	111.623
76	112.811	123.155	105.769	113.133	113.482	116.86	111.782	114.746	106.838	114.469	107.834	119.69	108.025	113.213	114.063	113.515
77	114.574	119.533	110.238	108.064	115.283	116.86	106.701	114.746	108.507	119.048	109.444	115.867	109.446	114.723	117.468	115.472
78	112.811	120.478	107.218	113.133	113.482	116.86	111.782	114.746	108.507	116.713	114.574	113.041	114.026	113.213	122.549	111.623
79	114.574	123.155	113.433	106.062	115.283	119.516	104.33	111.947	108.507	116.713	114.574	115.867	109.446	114.723	117.468	115.472
80	112.811	119.533	118.39	111.076	113.482	116.86	109.352	113.058	111.795	114.469	121.735	119.69	108.025	111.743	115.741	111.623
81	116.392	120.478	116.819	108.064	117.142	114.319	114.322	108.472	108.507	119.048	114.574	118.838	110.906	116.273	121.083	117.498
82	114.574	117.914	113.433	113.133	113.482	103.549	111.782	106.114	113.515	116.713	118.046	115.867	109.446	114.723	119.248	115.472
83	118.27	120.478	110.238	115.268	117.142	107.776	131.698	108.472	108.507	121.477	125.662	118.838	112.404	116.273	121.083	117.498
84	116.392	109.371	107.218	106.062	115.283	105.621	135.828	106.114	110.229	119.048	111.102	117.334	109.446	114.723	119.248	115.472
85	116.392	109.371	110.238	113.133	115.283	107.776	123.48	106.114	106.838	119.048	111.102	117.334	110.906	114.723	119.248	115.472
86	116.392	109.371	110.238	115.268	117.142	107.776	139.224	108.472	106.838	119.048	112.811	118.838	110.906	116.273	119.248	115.472
87	114.574	109.371	108.707	113.133	115.283	103.549	126.567	106.114	105.219	116.713	121.735	117.334	110.906	113.213	117.468	115.472
88	118.27	111.164	110.238	115.268	119.063	105.621	128.486	108.472	108.507	121.477	120.209	120.381	112.404	116.273	119.248	117.498
89	116.392	111.164	113.433	108.064	117.142	107.776	131.698	106.114	106.838	111.607	114.574	118.838	110.906	114.723	119.248	115.472
90	118.27	106.369	118.589	110.142	111.621	110.021	125.105	110.937	110.229	113.885	118.27	121.965	115.527	112.864	121.083	110.154
91	116.392	113.017	116.819	110.142	119.063	107.776	121.977	108.472	108.507	113.885	118.27	121.965	113.944	117.866	121.083	117.498
92	118.27	106.369	115.101	110.142	121.047	112.362	126.773	110.937	110.229	113.885	118.27	121.965	113.944	117.866	122.975	117.498
93	114.574	111.164	111.813	106.062	117.142	105.621	128.486	106.114	105.219	119.048	114.574	117.334	110.906	114.723	119.248	115.472
94	118.27	113.017	111.813	117.485	121.047	110.021	132.055	108.472	108.507	113.885	120.209	121.965	112.404	117.866	121.083	117.498
95	118.27	113.017	113.433	110.142	121.047	110.021	135.356	110.937	108.507	113.885	118.27	121.965	113.944	117.866	122.975	117.498
96	120.209	106.369	115.101	112.302	113.482	110.021	132.055	110.937	110.229	116.257	120.209	123.591	115.527	112.864	124.927	119.596
97	120.209	114.932	115.101	112.302	123.099	110.021	123.603	110.937	110.229	116.257	122.212	123.591	115.527	119.503	124.927	121.77
98	112.695	108.172	118.589	112.302	115.405	110.021	129.182	113.517	112.007	118.731	126.426	125.262	117.154	114.454	126.942	114.16
99	118.27	106.369	115.101	112.302	123.099	110.021	131.698	110.937	110.229	116.257	124.283	123.591	115.527	119.503	124.927	119.596
100	112.695	108.172	113.433	112.302	123.099	107.776	135.828	110.937	110.229	116.257	118.27	123.591	115.527	119.503	124.927	119.596
101	118.27	113.017	111.813	110.142	121.047	107.776	123.48	108.472	108.507	113.885	120.209	123.591	113.944	116.273	124.927	119.596
102	116.392	113.017	111.813	110.142	121.047	107.776	139.224	108.472	108.507	113.885	120.209	121.965	113.944	116.273	122.975	117.498
103	118.27	113.017	113.433	110.142	121.047	107.776	126.567	108.472	110.229	116.257	120.209	123.591	113.944	117.866	124.927	119.596
104	120.209	114.932	113.433	112.302	123.099	107.776	128.486	110.937	110.229	116.257	122.212	125.262	115.527	117.866	124.927	119.596
105	118.27	113.017	113.433	115.268	119.063	105.621	131.698	108.472	108.507	113.885	116.392	121.965	112.404	116.273	122.975	117.498
106	118.27	108.172	113.433	112.302	123.099	107.776	125.105	110.937	110.229	116.257	116.392	125.262	115.527	117.866	124.927	119.596
107	118.27	113.017	110.238	110.142	121.047	107.776	121.977	108.472	108.507	113.885	112.811	123.591	113.944	116.273	122.975	119.596
108	116.392	113.017	111.813	110.142	121.047	107.776	126.773	108.472	108.507	113.885	114.574	123.591	113.944	117.866	122.975	117.498
109	116.392	106.369	111.813	110.142	119.063	107.776	128.486	108.472	106.838	113.885	114.574	123.591	113.944	116.273	122.975	117.498
110	120.209	108.172	116.819	112.302	115.405	110.021	132.055	110.937	110.229	116.257	114.574	125.262	115.527	117.866	124.927	121.77
111	118.27	114.932	111.813	110.142	129.693	107.776	135.356	108.472	108.507	121.477	112.811	125.262	115.527	117.866	124.927	119.596
112	120.209	116.914	115.101	112.302	145.256	112.362	132.055	110.937	112.007	116.257	118.27	126.978	117.154	119.503	126.942	121.77
113	120.209	108.172	115.101	112.302	129.693	110.021	123.603	110.937	110.229	116.257	116.392	126.978	115.527	119.503	124.927	119.596
114	112.695	110.037	115.101	112.302	137.034	112.362	131.698	110.937	112.007	116.257	118.27	126.978	117.154	112.864	124.927	121.77
115	114.574	111.967	115.101	114.547	137.034	110.021	135.828	113.517	112.007	118.731	118.27	128.741	118.828	114.454	126.942	124.025
116	120.209	110.037	116.819	112.302	127.418	112.362	123.48	110.937	112.007	116.257	116.392	128.741	117.154	119.503	126.942	121.77
117	114.574	110.037	116.819	114.547	127.418	112.362	139.224	110.937	112.007	118.731	116.392	121.168	118.828	114.454	126.942	121.77
118	116.516	111.967	118.589	116.885	121.587	112.362	126.567	116.22	115.741	121.312	120.209	124.63	115.527	116.088	131.173	116.274
119	114.574	110.037	118.589	114.547	127.418	112.362	128.486	110.937	112.007	118.731	116.392	128.741	118.828	121.186	129.023	121.77
120	120.209	110.037	115.101	112.302	123.099	110.021	131.698	108.472	110.229	116.257	114.574	126.978	117.154	117.866	126.942	119.596
121	122.212	110.037	115.101	114.547	127.418	110.021	125.105	110.937	112.007	118.731	118.27	128.741	118.828	121.186	129.023	121.77
122	120.209	110.037	115.101	114.547	125.221	110.021	121.977	110.937	112.007	118.731	118.27	128.741	117.154	119.503	129.023	121.77
123	122.212	110.037	116.819	114.547	125.221	110.021	126.773	110.937	112.007	118.731	122.212	128.741	118.828	119.503	129.023	121.77
124	116.516	111.967	120.414	116.885	121.587	112.362	128.486	113.517	113.843	121.312	122.212	132.419	120.55	122.917	131.173	126.365
125	114.574	111.967	116.819	114.547	119.454	110.021	132.055	113.517	112.007	118.731	122.212	130.554	118.828	114.454	129.023	124.025
126	118.27	114.932	116.819	119.788	123.099	107.776	135.356	108.472	115.289	121.477	121.735	126.978	115.527	116.273	124.927	119.596
127	143.779	135.62	153.468	132.809	157.887	134.72	132.055	192.443	153.718	138.428	175.517	175.517	181.219	151.403	143.678	151.403
128	141.014	132.961	150.678	132.809	154.528	131.587	123.603	185.181	147.569	138.428	162.313	162.313	174.38	151.403	133.396	151.403
129	141.014	132.961	150.678	132.809	154.528	120.023	159	181.752	147.569	135.281	159	159	171.151	151.403	133.396	151.403
130	141.014	130.404	147.987	129.983	151.309	120.023	152.765	178.447	147.569	135.281	152.765	152.765	171.151	168.189	133.396	151.403
131	141.014	132.961	150.678	129.983	148.221	120.023	149.827	175.261	144.676	135.281	149.827	149.827	159.637	156.44	133.396	151.403
132	138.353	130.404	145.391	129.983	148.221	120.023	141.655	172.186	144.676	135.281	141.655	141.655	156.786	162.183	131.173	151.403
9j	Fura-2 ratio (340/380 nm) (% of baseline) in naïve MIN6-K8 cells																	iAUC of Fura-2 ratio (%, 9-20 min)
Time (10sec/interval)	MeAIB (10 mM)								MeAIB (10 mM)+NERP-4 (10-10M)									16.7 mM glucose+MeAIB (10 mM)			16.7 mM glucose+MeAIB (10 mM)+NERP-4 (10-10M)
2.8 mM Glucose 1	93.3831	95.094	98.0664	97.0327	95.011	98.2511	100.328	96.8704	98.6847	96.7423	94.8033	97.5476	96.2816	94.9242	96.2061	96.0028		177.427			406.191
2	97.2671	99.2996	100.518	101.614	100.375	98.2511	101.684	100.562	99.8061	100.245	99.4365	101.725	100.336	100	97.7332	97.4357		435.42			148.707
3	96.0512	97.9757	98.3089	98.752	97.1704	96.6405	99.0079	97.8437	97.5882	98.9921	97.2981	98.6887	97.7629	97.561	96.2061	96.0028		227.346			387.035
4	97.5006	99.5302	101.826	98.752	100.443	98.2511	98.9428	98.7998	98.8138	99.992	98.7313	99.7963	99.2066	98.9905	97.5121	97.4785		173.376			315.601
5	98.9145	99.5302	101.984	101.838	99.4179	101.421	97.6903	99.7389	98.8138	98.7726	100.134	99.7963	100.614	98.9905	100.298	100.346		314.136			195.753
6	97.2671	99.2996	99.4012	100.163	98.1932	101.526	97.7221	99.639	98.6847	100.245	99.4365	100.184	97.7629	98.7654	97.7332	97.4357		159.374			350.525
7	101.251	102.22	107.815	101.614	101.443	101.526	97.7221	101.519	100.182	100.523	101.986	100.184	99.7834	100	100.608	99.9093		375.407			284.279
8	99.9689	100.857	104.14	100.163	99.3297	99.8618	96.4692	99.6899	99.9117	101.242	100.878	101.286	96.5254	98.7654	99.0357	98.912		229.817			255.609
9	99.9689	100.857	101.826	100.163	99.3297	99.8618	96.4692	99.6899	99.9117	101.242	100.878	101.286	99.2066	101.435	99.0357	98.912
10	101.107	99.0563	101.66	99.8866	100.305	99.9164	97.7555	99.5863	100.953	100.511	101.671	101.725	100.336	102.564	100.938	100.434
11	97.0214	97.6993	93.5133	93.9026	96.0112	94.9761	93.9306	95.8791	96.335	95.6886	97.9634	94.9112	95.0472	94.5946	94.8587	94.4831
12	96.7627	96.0546	95.6147	96.6644	96.8888	98.2511	96.4692	96.6595	97.264	95.8365	97.5533	97.8772	96.0249	98.2801	99.6016	98.912
13	98.5141	99.2996	93.8485	97.0327	99.2378	98.2511	96.4692	97.7591	98.6847	100.245	99.4365	98.6887	97.7629	100	99.3095	98.912
14	99.7935	100.66	95.9111	98.439	99.2378	98.2511	97.7555	98.6642	99.8061	97.9668	100.541	100.184	99.0325	98.5289	99.3095	98.912
15	97.0214	97.6993	95.9111	98.439	99.2378	98.2511	97.7555	98.6642	97.4298	97.9668	97.9634	97.5476	96.2816	97.2973	99.3095	97.4357
16	98.5141	99.2996	96.1947	98.752	100.375	99.8618	99.0079	97.7591	97.5882	98.9921	99.4365	97.2374	97.7629	98.7654	99.0357	98.912
17	105.262	101.886	101.487	102.913	103.648	103.422	103.263	104.468	104.559	103.192	106.456	104.955	104.459	105.263	104.359	103.622
18	99.6087	99.0563	95.6147	98.1072	97.9535	98.2511	100.434	99.5316	98.5496	98.174	97.9634	99.0483	98.8491	99.7921	97.9688	97.3902
19	105.262	101.886	100.321	102.913	104.813	103.422	103.263	104.468	104.559	103.192	103.726	104.955	104.459	102.418	104.359	103.622
20	98.298	99.0563	94.5523	99.8866	98.0759	99.9164	100.434	98.5926	98.5496	99.2228	100.19	99.0483	97.5485	99.7921	100.938	97.3902
21	102.455	102.058	98.0664	101.377	101.395	101.639	101.829	101.483	102.127	100.511	102.52	103.315	100.336	103.896	102.62	102.003
22	102.214	101.705	97.5472	99.2824	98.9371	98.2511	100.663	100.41	98.26	97.2895	97.124	98.228	100.026	99.3426	99.9138	98.912
23	98.298	97.6993	98.0664	99.8866	100.305	99.9164	100.434	98.5926	100.953	99.2228	99.4365	99.0483	99.0325	99.7921	100.938	100.434
24	99.4137	97.4074	98.9501	99.5937	99.0418	98.2511	100.545	99.4748	98.4082	99.4657	96.4571	99.4308	98.8491	99.5733	99.6016	100.482
25	102.338	101.886	97.8128	99.5937	101.345	99.9748	100.545	101.464	100.868	99.4657	99.0641	100.596	98.8491	99.5733	99.6016	98.912
26	103.759	103.363	100.114	101.126	101.293	101.76	103.46	102.459	102.069	102.154	96.4571	99.4308	101.557	102.264	103.036	100.482
27	100.955	100.451	100.321	101.377	100.231	101.639	103.263	101.464	102.127	100.511	95.8338	99.0483	100.336	101.088	102.62	97.3902
28	108.186	106.539	101.66	104.648	104.787	105.027	105.98	105.443	103.357	104.202	106.456	103.315	103.123	103.896	103.906	103.477
29	101.107	100.66	95.9111	101.614	102.534	101.526	104.508	100.526	101.034	101.53	104.008	100.184	99.2066	100	99.3095	98.912
30	102.338	101.886	117.945	104.497	103.648	103.422	106.256	102.459	102.127	104.586	106.225	100.596	101.957	103.784	104.359	104.556
16.7 mM Glucose 31	109.688	106.495	124.684	107.868	107.142	106.87	110.656	107.531	105.789	107.019	110.35	104.955	104.498	106.667	107.428	110.263
32	108.227	108.061	119.56	109.553	108.36	108.778	114.009	109.704	105.789	108.484	113.109	109.454	111.794	106.667	109.281	113.64
33	105.22	104.883	119.56	106.129	103.648	105.269	108.162	105.564	103.329	103.553	107.309	102.193	101.673	99.5733	103.036	102.103
34	106.724	104.883	117.945	106.129	103.648	105.269	106.548	106.641	103.329	103.553	110.209	103.841	100.336	103.784	103.036	102.103
35	103.759	103.363	124.684	102.913	100.231	103.422	104.981	102.459	102.127	100.792	108.848	100.596	97.7629	102.418	101.29	98.912
36	103.674	99.9971	119.56	97.755	97.8255	98.2511	112.029	99.3542	98.4082	98.6222	104.408	95.1583	93.5307	98.018	99.9138	103.941
37	108.27	106.448	119.56	101.126	101.293	101.76	115.141	104.55	102.069	104.992	108.667	97.8772	97.5485	103.665	104.844	118.694
38	100.794	100.231	117.945	96.6644	96.8888	98.2511	109.826	98.441	98.5496	97.0975	105.984	93.4946	93.8441	99.5733	101.29	118.694
39	106.724	106.399	124.684	104.336	102.457	103.61	120.995	104.594	107.173	102.492	112.956	99.4308	100.185	106.585	108.656	125.542
40	106.724	106.448	119.56	101.126	99.0418	99.9748	120.995	101.424	107.109	99.7218	108.667	96.3714	96.2816	102.264	106.716	125.542
41	103.759	101.886	119.56	99.8866	95.8469	101.639	122.194	98.441	109.659	98.174	105.984	93.4946	93.8441	105.186	104.844	114.53
42	103.759	104.883	119.281	101.377	100.231	101.639	136.811	101.445	111.013	99.4657	110.209	96.0917	96.5254	117.647	116.173	118.694
43	102.214	101.705	110.516	99.5937	96.7385	103.61	127.477	97.3868	111.176	97.0975	108.667	94.9112	95.0472	125	123.144	113.042
44	106.724	108.061	106.371	101.126	101.293	113.367	138.333	102.459	121.514	99.7218	116.009	96.3714	96.2816	139.258	133.852	120.892
45	100.794	104.883	102.527	98.1072	99.0418	120.308	144.704	100.41	119.894	97.0975	112.956	94.9112	93.8441	129.032	128.275	123.173
46	103.674	104.787	116.571	101.126	98.9371	125.427	150.492	103.515	124.89	98.3921	122.638	99.4308	96.2816	144.144	133.852	130.564
47	105.22	109.724	109.099	104.497	101.293	135.368	144.704	102.459	133.35	100.792	122.454	107.302	99.0325	136.937	132.048	137.266
48	105.22	111.438	111.896	104.497	107.395	132.425	150.492	104.55	138.387	100.792	125.953	133.062	99.0325	128.378	125.657	131.883
49	105.177	120.882	112.047	102.706	134.133	133.979	153.563	105.695	137.331	101.088	124.416	129.65	100.185	135.593	133.852	128.004
50	106.724	120.462	110.48	104.497	159.72	132.425	154.351	106.728	140.452	100.792	122.454	139.203	100.336	132.52	129.353	131.883
51	109.773	130.419	120.893	106.129	152.234	136.697	154.351	108.863	145.749	100.792	131.141	142.044	103.123	138.237	141.726	134.52
52	103.674	122.47	110.516	106.019	156.322	128.154	147.541	105.695	147.036	99.7218	135.642	138.493	98.8491	134.692	131.004	133.228
53	108.27	132.707	124.251	111.349	162.382	126.908	154.351	112.374	155.152	102.154	137.102	145.003	105.91	130.416	134.857	134.52
54	103.674	128.915	119.56	106.019	156.322	117.901	147.541	106.819	149.37	99.7218	135.642	141.378	103.047	126.984	125.657	133.228
55	105.177	131.217	121.567	106.019	164.408	111.737	146.633	109.141	150.839	98.6222	136.265	144.386	101.557	140.351	131.004	121.738
56	108.317	138.645	125.143	111.41	173.375	116.297	149.626	112.82	153.353	102.849	140.733	150.803	107.445	146.718	133.852	131.883
57	106.724	133.603	124.684	115.124	164.408	115.59	153.563	115.123	151.779	103.935	146.945	144.386	110.514	139.258	131.004	128.004
58	108.317	138.645	114.996	113.331	163.655	111.737	149.626	114.102	150.839	103.935	146.945	147.525	110.514	137.931	131.004	130.564
59	108.317	138.645	123.329	113.331	152.924	111.737	146.633	110.518	146.05	101.4	136.265	147.525	112.14	131.148	125.657	124.125
60	108.365	139.844	128.935	113.466	148.563	113.971	142.774	114.373	142.731	101.731	134.72	146.937	110.652	131.929	127.151	120.246
61	110.059	137.155	130.919	117.378	149.526	113.971	142.774	115.718	149.868	105.874	143.078	154.231	112.329	127.603	127.151	124.125
62	109.958	138.645	121.567	113.331	145.756	115.59	134.693	119.535	146.05	106.948	136.265	144.386	112.14	137.931	131.004	121.738
63	109.958	142.723	130.267	117.108	150.457	115.59	146.633	121.975	147.036	111.168	135.642	148.088	118.747	141.659	131.004	130.564
64	109.862	137.533	122.549	113.205	131.385	111.228	139.344	116.431	140.452	107.991	127.778	142.044	111.962	134.692	126.766	123.173
65	109.958	136.077	118.19	109.553	130.301	113.367	135.772	115.414	141.556	110.14	128.13	148.088	112.14	125	123.144	128.004
66	109.958	142.723	119.855	111.41	132.189	113.367	138.333	116.756	141.556	112.827	126.245	148.088	117.315	125	123.144	125.542
67	108.365	138.645	123.329	113.331	122.626	111.737	139.975	119.952	134.21	110.14	126.245	140.684	113.814	129.032	121.961	124.125
68	108.365	132.075	119.855	113.331	124.378	109.588	139.975	125.512	136.243	111.809	124.667	140.684	112.329	117.936	117.178	117.229
69	110.059	138.645	125.629	109.553	128.036	111.737	139.975	127.101	131.089	112.491	126.556	137.753	114.057	121.622	115.9	126.607
70	115.194	145.467	127.011	113.331	123.802	115.59	138.333	128.074	139.412	118.115	128.13	141.378	117.315	129.032	121.961	125.542
71	113.394	138.645	119.855	113.331	119.267	109.588	140.994	117.096	132.236	113.529	128.13	141.378	117.315	129.032	119.522	124.125
72	115.194	138.645	123.329	115.319	120.923	111.737	140.994	123.963	136.243	117.133	128.13	132.243	121.04	135.593	124.502	121.738
73	116.729	140.08	119.56	117.108	124.946	113.367	141.974	123.445	140.452	122.847	131.593	139.203	120.574	142.923	125.657	125.542
74	115.471	141.311	125.629	111.475	118.044	113.971	139.975	119.952	131.089	119.023	126.556	134.942	122.992	131.929	124.502	121.738
75	110.059	138.645	121.934	111.41	116.086	109.588	125.241	117.096	136.243	113.529	121.053	129.65	122.992	137.931	121.961	119.441
76	118.582	137.533	116.571	115.124	118.85	111.228	128.626	119.535	135.311	118.115	122.638	130.503	120.574	134.692	125.657	118.694
77	120.494	140.08	116.571	119.163	117.655	115.59	130.923	126.493	137.331	119.99	128.13	133.062	124.402	145.387	128.275	123.173
78	117.052	133.603	114.996	115.319	117.655	113.367	127.477	122.451	135.311	121.926	130.071	124.757	124.402	133.333	128.275	128.004
79	118.971	141.311	116.782	117.378	120.923	113.971	121.856	127.741	134.21	120.974	130.51	134.942	127.092	142.857	133.852	119.441
80	118.971	141.311	115.16	117.378	119.267	111.737	127.477	124.507	134.21	119.023	128.503	129.65	128.481	140.351	131.004	117.229
81	118.971	138.645	123.329	115.319	117.655	111.737	123.081	127.101	130.32	119.023	128.13	129.65	130.622	137.931	131.004	128.004
82	115.471	134.567	110.593	111.475	114.854	111.737	117.725	120.389	127.289	114.277	126.556	132.243	122.992	140.351	124.502	117.229
83	115.471	138.645	113.582	117.378	116.427	111.737	119.755	122.951	129.161	119.023	126.556	129.65	121.04	133.333	124.502	121.738
84	117.764	138.319	109.099	113.611	113.867	112.287	118.471	121.333	130.698	116.991	129.322	125.283	118.063	130.475	122.041	121.117
85	112.15	132.999	119.017	111.545	112.286	108.277	115.086	118.222	124.846	112.122	127.236	119.414	112.743	118.57	116.956	116.367
86	116.085	131.369	122.736	113.611	115.494	108.277	121.48	121.333	123.569	113.991	123.494	119.414	124.17	122.522	116.956	116.367
87	118.971	141.311	125.143	117.378	119.267	115.59	125.241	122.951	126.649	117.133	132.582	120.221	126.408	135.593	128.275	123.173
88	122.47	145.467	121.567	119.163	117.655	115.59	126.408	125.512	130.32	118.115	134.136	116.003	124.402	134.692	125.657	123.173
89	120.953	136.077	120.167	117.378	116.427	111.737	121.856	121.433	129.161	117.133	130.51	120.221	122.992	123.552	124.502	126.607
90	115.194	133.603	123.329	111.41	114.559	107.52	115.763	117.096	124.89	113.529	128.503	124.757	117.315	125	119.522	117.229
91	119.386	137.155	135.926	115.529	115.165	113.971	124.032	121.913	129.161	114.277	130.978	121.474	121.04	129.73	120.729	124.125
92	117.396	136.077	116.782	117.378	116.427	111.737	124.032	120.389	129.161	116.12	128.899	117.057	121.04	131.929	124.502	126.607
93	116.085	141.141	109.099	115.754	117.168	110.532	121.48	118.637	132.773	115.923	127.61	117.118	118.475	126.747	122.041	118.694
94	123.575	148.584	120.497	119.888	123.176	114.626	128.626	125.683	135.122	118.974	137.638	120.464	125.656	126.126	123.298	117.933
95	118.158	144.082	124.684	117.98	118.891	112.884	123.772	121.843	134.915	119.99	140.868	114.908	124.17	136.136	124.754	121.117
96	121.97	141.141	119.017	117.98	118.891	112.884	123.772	128.074	132.773	117.922	140.868	117.118	122.066	124.599	122.041	118.694
97	117.764	135.606	119.017	113.611	116.787	112.287	119.271	119.757	129.906	112.122	131.477	110.73	114.315	118.57	116.956	109.902
98	115.768	132.999	118.725	111.545	112.286	110.041	120.587	118.222	124.846	113.991	129.322	108.752	114.315	118.57	114.57	109.902
99	113.838	134.567	109.099	113.466	110.748	107.884	122.779	124.029	124.258	108.563	127.236	109.897	110.798	124.058	114.57	107.904
100	124.187	145.552	126.145	122.194	121.939	117.065	129.862	127.382	131.905	117.922	136.011	120.464	120.031	130.475	125.978	116.367
101	117.764	135.606	113.842	113.611	115.494	108.277	129.862	121.333	124.846	112.122	133.706	112.78	120.031	116.688	116.956	109.902
102	119.386	132.075	117.005	115.529	115.165	110.041	133.573	119.319	129.161	113.217	136.011	109.897	121.536	114.66	115.9	115.708
103	112.15	128.842	120.848	109.553	110.948	106.111	121.48	115.595	118.197	109.172	129.773	109.558	110.953	113.256	113.184	106.239
104	120.307	133.996	113.984	120.293	120.665	112.884	128.626	120.219	128.688	114.818	136.725	119.414	118.475	136.136	127.589	118.694
105	112.15	126.411	109.099	111.545	113.867	106.111	117.141	114.132	123.01	107.411	132.011	108.752	109.219	124.599	116.956	109.902
106	112.15	130.489	106.068	111.545	115.494	106.111	119.271	115.595	123.01	109.172	132.011	106.844	109.219	120.514	116.956	109.902
107	119.386	134.567	115.333	115.529	116.787	113.971	124.032	121.913	132.236	113.217	140.011	108.002	114.057	129.73	124.502	113.566
108	117.764	137.155	110.635	117.668	118.455	112.287	120.587	120.849	129.161	115.073	136.011	109.897	115.839	126.126	120.729	117.933
109	121.444	139.844	117.24	117.668	118.455	110.041	120.587	120.849	124.258	115.073	140.011	109.897	117.677	131.929	123.298	120.246
110	121.444	137.155	118.725	117.668	120.172	112.287	128.626	120.849	129.161	115.073	140.011	111.86	117.677	134.203	123.298	120.246
111	116.085	133.996	112.308	117.98	117.571	110.532	123.772	118.637	126.738	110.991	136.725	111.625	114.591	138.705	124.754	121.117
112	120.307	138.319	113.984	120.293	122.494	112.884	128.626	121.843	132.773	114.818	139.211	114.908	124.17	132.764	124.754	123.64
113	116.085	128.842	119.017	117.98	115.842	110.532	126.152	118.637	128.688	112.872	134.327	112.78	114.591	120.514	119.445	118.694
114	117.764	135.606	113.842	117.668	117.168	112.287	127.412	116.725	127.967	115.073	136.011	109.897	121.536	120.12	120.729	122.651
115	121.97	142.641	124.205	122.194	123.759	114.626	136.192	121.333	137.233	118.974	145.012	111.86	121.536	120.12	123.298	125.154
116	121.444	137.155	113.842	117.668	117.168	112.287	127.412	119.319	127.289	115.073	136.011	113.893	117.677	112.949	118.265	117.933
117	119.386	139.844	125.629	117.668	120.172	116.297	131.053	120.849	125.471	115.073	137.638	112.95	115.839	116.424	118.265	126.607
118	119.83	142.641	130.215	122.194	122.494	114.626	129.862	124.612	131.905	118.974	138.397	113.893	119.576	122.058	120.729	122.651
119	117.764	142.641	113.842	119.888	118.891	112.287	125.053	122.419	127.967	112.122	133.706	106.844	114.315	122.058	120.729	117.933
120	123.575	139.844	113.842	119.888	120.665	114.626	129.862	122.951	131.089	113.991	133.706	109.897	114.315	118.243	120.729	117.933
121	118.158	136.731	119.327	117.98	114.477	110.532	128.626	121.843	128.688	110.991	136.725	105.645	110.953	127.413	118.105	112.488
122	169.787	175.914	213.123	165.666	245.483	168.43	198.016	222.358	245.713	193.484	214.617	193.338	228.994	253.282	192.069	197.824
123	173.736	180.102	213.123	188.675	250.938	184.593	198.016	236.794	252.013	203.061	220.418	198.171	228.994	247.104	192.069	197.824
124	177.873	189.107	213.002	199.773	252.118	190.362	203.368	242.176	258.645	203.668	220.12	204.71	242.079	254.372	198.071	203.642
125	161.271	170.888	193.953	183.575	228.026	173.384	192.938	222.358	229.034	188.765	185.615	188.112	222.968	233.747	181.094	181.784
126	169.787	180.102	198.362	183.575	239.189	179.164	192.938	227.192	229.034	188.765	189.833	193.338	228.994	240.24	186.582	181.784
127	160.085	165.862	189.105	172.978	222.844	167.605	187.991	222.737	224.054	179.986	180.459	188.504	211.82	234.234	181.094	176.438
128	164.936	165.862	189.105	177.654	222.844	173.384	192.938	222.737	229.519	179.986	184.56	193.89	217.394	234.234	186.582	181.784
129	153.125	158.49	177.286	172.978	222.465	168.43	187.991	217.998	213.87	179.986	176.536	193.338	211.82	227.904	181.094	177
130	156.528	162.092	184.994	177.654	228.026	173.384	187.991	218.282	224.054	179.986	184.56	198.862	217.394	234.234	186.582	181.784
131	157.765	167.004	184.994	177.654	222.844	168.43	187.991	217.998	218.844	175.7	184.56	193.338	217.394	234.234	181.094	177
132	152.462	157.589	178.922	171.01	216.719	160.304	183.751	208.936	209.118	172.16	182.653	187.389	206.776	227.304	181.094	173.699

## Sheet: Fig. 9k-o
9k	Insulin release (ng/mg protein) in MIN6-K8 cells					9l	Insulin release (ng/mg protein) in MIN6-K8 cells					9m	Insulin release (ng/mg protein) in human islets
	siSCR		siSnat2				Control	NERP-4 (10-10M)	MeAIB (10 mM)+NERP-4 (10-10M)	MeAIB (10 mM)			Control	NERP-4 (10-8M)	MeAIB (10 mM)+NERP-4 (10-8M)	MeAIB (10 mM)
	Control	NERP-4 (10-10M)	Control	NERP-4 (10-10M)			23.4481	21.9571	14.3666	14.9666			155.796	752.913	122.81	208.494
	25.0809	32.3428	28.4843	20.2657			21.7614	23.4933	16.6407	18.9436			163.999	471.14	98.3125	413.679
	22.7037	27.1911	23.3185	20.3222			16.957	29.5173	17.2883	19.7813			117.844	407.364	239.589	155.494
	30.9365	28.0462	24.8944	24.1312			18.2974	17.6799	16.6708	16.1407			148.957	112.526	132.421	54.4193
	24.8944	31.7513	22.2938	22.7178			20.7673	25.472	18.4781	19.1581			113.257	265.038	111.392	149.747
	22.4634	30.4348	22.8874	24.8237			17.6046	26.3727	19.8336	16.0401
	19.6933	30.2108	22.7178	22.7956			21.6559	27.1167	19.2613	17.4583
							14.0503	17.5895	16.6407	16.9508
9n	Insulin release (ng/mg protein) in mouse islets
	Control	NERP-4 (10-8M)	MeAIB (10 mM)+NERP-4 (10-8M)	MeAIB (10 mM)
	14.6295	15.3358	19.4923	7.4309
	12.058	32.6553	11.929	17.6897
	13.1123	19.7386	24.3827	13.9159
	8.7391	17.7359	17.9084	22.0665
	21.2161	35.6721	16.2811	8.8297
	20.0294	32.6868	12.0803	14.1664
9o	MeAIB uptake (pmol/mg protein/2 min) in MIN6-K8 cells
uM	Control				NERP-4 (10-10M)
1	1.94	1.97	1.76	1.52	2.11	2.18	2.47	2.1
10	21.45	23.48	23.18	22.59	34.87	25.05	24.61	32.22
100	168.51	134.27	170.98	183.05	227.83	240.28	221.48	317.01
500	655.71	680	745.59	808.37	934.89	1006.58	1051.83	1278.91
1000	1531.95	1232.92	1154.83	1514.43	1279.86	1722.26	1217.19	1790.79
2000	1768.24	1299.11	1435.63	1423.44	1763.48	1480.78	1213.6	1461.55

[truncated: 12 more sheets: Fig. 10, Extended Data Fig.1, Extended Data Fig.2, Extended Data Fig.3, Extended Data Fig.4, Extended Data Fig.5, Extended Data Fig.6, Extended Data Fig.7, Extended Data Fig.8, Extended Data Fig.9, Extended Data Table.1, Extended Data Table.2]
